# Supplementary material for: A rapid qualitative methods assessment and reporting tool for epidemic response as the outcome of a rapid review and expert consultation
Source: PLOS Glob Public Health. 2023 Oct 27;3(10):e0002320. doi: 10.1371/journal.pgph.0002320 (PMC10610454; doi:10.1371/journal.pgph.0002320)
Supplement: S5 File — (XLSX) [file pgph.0002320.s005.xlsx]

## Sheet: Original 126
No	Language	First Author	Article	Year	Reference	Location	Setting	Type of complex health emergency	Study aims	Timeframe for data collection	Research design	Research methods types of research team													Sample size and population	Use of research findings
1	French	Fayes, 2015	L’« exceptionnalité » d’Ebola et les « réticences » populaires en Guinée-Conakry. Réflexions à partir d’une approche d’anthropologie symétrique The « exceptionality » of Ebola and popular « reticences » in Guinea-Conakry. Reflections from a symmetrical anthropology approach	2015	Faye, Sylvain L. (2015). L’« exceptionnalité » d’Ebola et les « réticences » populaires en Guinée-Conakry. Réflexions à partir d’une approche d’anthropologie symétrique. Anthropologie et Santé(11). https://doi.org/10.4000/anthropologiesante.1796	Guinea		Ebola epidemic outbreak	*investigate the dynamics of local population reticences to Ebola response' program Support international and national organizations in the response Examine community attitudes towards safe and dignified burials	June-September 2014 90days	Qualitative	Key informant interviews not mentioned the number	focus groups not mentioned the number	Field observation			Regional and national team (Senegal)								*4 regional areas (Préfecture) including 26 villages, in general population and in specific community	*Improve the overall outbreak response mechanisms, with a focus on rural community Improve DSF process and adapt them to local context *Underline socio cultural factors of Ebola perception
2	French	Desclaux et al. 2015	"Humaniser" les soins dans l'épidémie d'Ebola? Les tensions dans la gestion du care et de la biosécurité dans le suivi des sujets contacts au Sénégal "Humanising" the reponse to the Ebola outbreak? Tensions in care and biosecurity for contact follow-up in Senegal	2015	Desclaux, A., & Sow, K. (2015). «Humaniser» les soins dans l’épidémie d’Ebola? Les tensions dans la gestion du care et de la biosécurité dans le suivi des sujets contacts au Sénégal. Anthropologie & Santé. Revue internationale francophone d'anthropologie de la santé(11).	Senegal		Ebola epidemic outbreak	*investigate the dynamics for contact follow-up during an epidemic outbreak Highlight the role of social scientist in 'humanising' the response	September-October 2014 Observation: 3 weeks (28 days) and interviews 45 days Total: 73days	Qualitative	In-depth interviews with 24 Red Cross volunteers	Participative observation: multi-located ethnographic observations (health services, homes, preventive action and training sites)	International and national team Nota: Part of EBSEN (Trust and Ebola in Senegal) project											*24 volunteers of Red Cross in charge of contact tracing	*Support Ministry of Health and COUS response in the managing of contacts cases follow-up
3	French	Thys et al. 2017	Sur l'origine d'Ebola: Discours biomédical versus interprétations populaires à Macenta en Guinée The origin of Ebola: Biomedical approach versus popular interpretation in Macenta, Guinea	2017	Thys 1, S., & Boelaert 1, M. (2017). Sur l’origine d’Ebola: discours biomédical versus interprétations populaires à Macenta en Guinée. Santé publique, 29(4), 497-507.	Guinea		Ebola epidemic outbreak	*investigate local interpretation of Ebola outbreak in Macenta region Analyze rumors and crisis situations in order to propose response actions and, on the other hand, to adapt the responses and protocols of the various national and international institutions to local conditions, favoring comprehensive and participatory approaches.	October-November 2014 3 weeks (28days)	Qualitative	Participative observation	Informal conversations and in-depth interviews (number not specify) - during meetings with the villagers (representatives of young people / notables / elders), with religious representatives (Protestant pastors and imams), with drivers and partners of the community. coordination (MSF, Guinean Red Cross, Unicef, etc.). Some formal interviews were also conducted with key informants such as healed p…				International and national team								*Macenta prefecture in Forestry Guinea Sample size not specified	*Support GOARN (WHO) operational strategy in Ebola response in Guinea (involve community in the response) *Highlight the local perception of Ebola and the dynamics of rumors *Improve global communication during epidemic emergency
4	French	Desclaux et al. 2018	L’ambivalence des médicaments : Un « traitement qui tue » dans les Centres de Traitement Ebola (Guinée, 2014-16) Drug ambivalence: A "treatment that kills" in Ebola Treatment Centers (Guinea, 2014-2016)	2018	Desclaux, A., & Touré, A. (2018). L'ambivalence des médicaments: Un «traitement qui tue» dans les Centres de Traitement Ebola (Guinée, 2014-2016). Régulations, Marchés, Santé: interroger les enjeux actuels du médicament en Afrique. Actes du colloque de Ouida, Bénin, Mars 2018,	Guinea		Ebola epidemic outbreak	*investigate the perception of Ebola Treatment Center by survivors and understand the reasons why people infected by Ebola avoid health centers	February - April 2016 91days (not continuously)	Qualitative	11 focus groups with 40 Ebola survivors					National and international team								*40 young people between 18 and 25 years old who were infected by Ebola and hospitalized in Ebola Treatment Center (CTE) in Conakry.	*Understand and identify health seeking behaviors during outbreaks. *Improve the quality of care in CTE
5	French	Nouvet et al. 2020	Triage au niveau des soins aux patients gravement atteints par la pandémie de COVID-19: préparation mondiale, considérations socio culturelles et communications Triaging critical care during COVID-19 pandemic: global preparedness, socio-cultural considerations and communication	2020	Nouvet, E., Strachan, P. et al. (2020). Triage au niveau des soins aux patients gravement malades lors de la pandémie de COVID-19 : préparation mondiale, considérations socioculturelles, et communication. Hamilton, Canada : Humanitarian Health Ethics Research Group. ISBN: 978-0-9938354-5-2.	Canada and Worldwide (5 continents)		COVID-19	*build evidence that can inform governments and healthcare organizations in their development and implementation of COVID-19 triage and triage communication strategies Clarify what individuals positioned to be on the front lines of healthcare delivery regard as ethically crucial to the care and treatment of patients who will not be prioritized for critical care during the COVID-19 pandemic Contri…	April 2020 24,5days	Qualitative	52 in-depth semi-structured interviews (average of 47mn)	15 interview questions -written responses (via online application Qualtrics platform)				National team								*67 Health care providers involved in emergency triage for COVID-19 patients Individuals involved or positioned to be involved in the implementation of critical care resource allocation and related delivery of care to COVID-19 patients with life-threatening disease during the first wave of the COVID-19 pandemic worldwide Purposing and snowball techniques to recruit participants	*Inform Ministry of Health about the triaging critical care during the first wave of COVID-19 outbreak Provide evidence about the needs of realistic and socially, culturally sensitive triage practice during emergency
6	French	Desclaux et al. 2020	Méthodologie CORAF: enquête sur les perceptions du vaccin anti COVID-19 en Afrique de l'ouest et du centre [CORAF methodology: investigation on COVID-19 vaccine perceptions in West and Central Africa]	2020	Desclaux, A. & Coronavirus Anthropologie Afrique (CORAF), (2020). Enquête rapide mixte sur la perception du vaccin COVID-19 en Afrique de l’ouest et du centre (Bénin, Burkina-Faso, Cameroun et Sénégal). Unpublished summary.	Benin, Burkina-Faso, Cameroun and Senegal		COVID-19	*investigate COVID-19 vaccine perception in general population Compare the perception of COVID-19 vaccine and the perception of vaccine in general Analyze vaccine hesitancy drivers	October 2020 31days	Qualitative	Questionnaire (qualitative)	In depth interview				National and international team								*215 individual from Benin (53), Burkina-Faso (51), Cameroun (49) and Senegal (51) In-depth interview: Benin (27), Burkina-Faso (12), Cameroun (5) and Senegal (11)	*Inform Ministry of Health , COUS and global health actors (WHO, UNICEF) about vaccine perceptions during an outbreak at a specific point Underline the key factors of vaccine hesitancy in the 4 countries
7	French	Bila et al. 2020	Dematerialized Focus group in time of COVID-19 in Burkina-Faso	2020	Bila, B. & Coronavirus Antorpologie Afrique (CORAF) (2020). Focus group dématérialisés pour participants « confinés » en temps d’épidémie de COVID-19. Unpublished summary.	Burkina-Faso		COVID-19	*investigate COVID-19 vaccine perception among HIV associations leaders Analyze the lessons learnt with HIV and their applicability to COVID-19 response	November 2020 15 days	Qualitative	Focus group	Informal discussions				National Team								*9 individuals Leaders of People living with HIV/AIDS associations	*Inform national authorities about COVID-19 vaccine perception in a specific group of community leaders in Burkina-Faso Capitalize the lessons from HIV epidemics (ethic, patient participation, clinical research, vaccine research)
8	French	Kra et al. 2020	L'anthropologie impliquée à l'hôpital en contexte d'épidémie de covid-19 pour accompagner les fins de vie et les décès hospitaliers [Anthropology involved in the hospital in the context of the covid-19 epidemic to support the end of life and hospital deaths]	2020	Kra, F., Taverne, B., Mininel, F., Akindès, F., Laborde-Balen, G., & Egrot, M. (2020). L’anthropologie impliquée à l’hôpital en contexte d’épidémie de covid-19 pour accompagner les fins de vie et les décès hospitaliers. The Conversation.	France		COVID-19	*investigate the experience of end-of-life and death care teams in time of COVID-19 describe the care practices for people who died of COVID-19 and the link with their relatives analyze safe and dignified burial in time of COVID-19 outbreak promote a better integration of socio-cultural imperatives in the dignified support of people with severe forms of COVID	30th March 2020- October 2020 180 days	Qualitative	Participative and direct observation	In-depth interview and informal discussion												*7 members (1 physician, 1 psychologist, 2 nurses, 1 psychatrist, 1 physiotherapist) of COVID-19 medical and psycho-social team in the European Hospital of Marseille, France (Intensive care unit) Other actors involved in the hospital (burial chamber manager) Relatives of patients Informal interviews with other actors in the hospital (number not specify)	*Understand how medical and non medical staff are managing COVID-19 mass death in France during the first wave of COVID-19 epidemic Brings evidence to understand the key issue of funeral rites for each individual and the necessity to adapt SDB from a socio cultural perspective Operational: creation of funeral rites cell in the hospital
9		Ventura Holzhacker, 2016	Global Health and Human Rights: The First Suspicious Case of Ebola in Brazil	2016	Ventura, D., & Holzhacker, V. (2016). SaÚde Global E Direitos Humanos: O Primeiro Caso Suspeito De Ebola No Brasil. Lua Nova: Revista de Cultura e Política(98), 107-140. https://doi.org/10.1590/0102-6445107-140/98	Brazil	Hospital and health setting.	Ebola epidemic	* analyzes the impact of Ebola international sanitary crisis on the rights of an asylum seeker, which was considered the first case of Ebola suspicion in Brazil.	* July 16, 2015 and October 2, 2015 (2 days).	Mixed method	interviews	document analysis												* 2 persons (1 inpatient and the civil servant responsible by follow inpatient transfers)	Despite to be case study, it alerted to the risks brought by proposals, standards and studies on health surveillance systems that do not take into account the real impact of their implementation on people's lives.
10		Mendoza et al., 2017	Rapid assessment of the situation of the sexual and reproductive health services in the framework of Zika virus epidemic in Peru	2017	Mendoza, W., Gutierrez, M., Elena Zuniga, M., del Carpio, L., Meza, L., Guzman, A., Subiria, G., Gutierrez, C., Tejada, I., & Velasquez, E. (2017). Rapid assessment of the situation of the sexual and reproductive health services in the framework of Zika virus epidemic in Peru. REVISTA PERUANA DE GINECOLOGIA Y OBSTETRICIA, 63(1), 65-69.	Peru	Sexual and reproductive health services	Zika epidemic	* Provide technical assistance for a rapid diagnosis of the situation of sexual and reproductive health services, which would allow the identification of needs and critical issues in the system. * Prepare the proposed improvement plan for the service offering that considers a roadmap, work plan and technical assistance for its implementation. * Generate from the Minitry of Health a response that …	* From June to August 2016.	Mixed method	interviews	guidelines	document analysis											* Females users of Sexual and Reproductive health services * Sample size not informed.	*A improvement plan was proposed considering 4 axes of intervention: - Improved management and quality of spending, facilitating access to information by officials at all levels of government, service users and civil society. - Prevention of pregnancy in all women of reproductive age at risk of infection with the Zika virus. - Strengthen capacities for the prevention of Zika virus infection in pr…
11	English	Duarte et al., 2018	Work in hospital emergency: suffering and defensive nursing care strategies	2018	Duarte, M. d. L. C., Glanzner, C. H., & Pereira, L. P. (2018). O trabalho em emergência hospitalar: sofrimento e estratégias defensivas dos enfermeiros. Revista Gaúcha de Enfermagem, 39(0). https://doi.org/10.1590/1983-1447.2018.2017-0255	Brazil	hospital emergency sector in the south of the country.	General emergencies in health	* To analyze the suffering factors and defensive strategies of nurses who work in an emergency of a University Hospital	* March 2016.	Qualitative	interviews													* 18 nurses	* To assist services’ managers to promote health in spaces such as the one analyzed.
12	English	Freire et al. 2018	Congenital zika virus syndrome in infants: Repercussions for the promotion of families’ mental health	2018	Freire, I. M., Pone, S. M., Ribeiro, M. D. C., Aibe, M. S., Pone, M., Moreira, M. E. L., & Dupret, L. (2018). Congenital Zika virus syndrome in infants: repercussions for the promotion of families' mental health. Cad Saude Publica, 34(9), e00176217. https://doi.org/10.1590/0102-311X00176217 (Sindrome congenita do Zika virus em lactentes: repercussoes na promocao da saude mental das familias.)	Brazil	Outpatient clinic specifically providing care to children with congenital Zika virus syndrome (CZVS) at the Unit for Infectious Diseases in Pediatrics in a tertiary hospital of the Brazilian Unified National Health System (SUS) in Rio de Janeiro State.	Zika epidemic	* To discuss the impacts of the promotion of families’ mental health following the diagnosis of Zika virus infection in the pregnant woman and/or CZVS in the infant. * To foster reflection on mother-infant bonding in this context.	* From April to July 2016.	Qualitative	observation participant													* 20 families with infants ranging from two to eight months of age (12 females and eight males)	* Indicates the use of virtual social networks in order to share strategies to overcome the diagnosed impossibilities
13	English	Pedrosa Magalhaes, 2018	Therapeutic Itinerary of Children with Microcephaly In Health Attention Network	2018	Pedrosa, R. K. B., Guedes, A. T. A., Soares, A. R., Vaz, E. M. C., Collet, N., & Reichert, A. P. d. S. (2020). Itinerário da criança com microcefalia na rede de atenção à saúde. Escola Anna Nery, 24(3). https://doi.org/10.1590/2177-9465-ean-2019-0263	Brazil	A philanthropic public institution in João Pessoa, Paraíba State.	Zika epidemic	* To investigate the therapeutic itinerary of children with Zika-associated microcephaly in the health care network * To describe the experience of mothers concerning the itinerary taken to treat their children	* From April to August 2017.	Qualitative	Thematic oral history													* 10 mothers of children with microcephaly were interviewed	* To highlight the importance of the restructuring of the flows and counterflows of the Health Care Network for children with microcephaly and their families as well as the strengthening of the support network for mothers.
14		Mónica & Edgar, 2018	Communication Strategies for controlling Aedes aegypti breading sites as a result of Dengue epidemic 2017-2018 in Asunción and Central, Paraguay	2018	Mónica, P., & Edgar, S. (2018). Communication Strategies for controlling Aedes aegypti breading sites as a result of Dengue epidemic 2017-2018 in Asunción and Central, Paraguay. Revista de salud publica del Paraguay, 8(2), 52-56.	Paraguay	Dengue outbreak, in Asunción and Central Department.	Dengue epidemic	* Describing evidence of the populationbreeding site relationship. * Describing the communication strategies for Aedes aegypti prevention and control.	* From January 2 to April 5 2018 (secondary data). * From April 2 to 13, 2018 (qualitative data)	Mixed method	official compiled data about breeding sites	individual interviews	direct observation	diagnosis participatory	reading and analyzing documents officers									* Qualitative data collected by PAHO International Mission. Number of people not informed.	* The information obtained with this descriptive-analytical study can be used as a baseline for actions and communication strategies that are segmented by audience. They could be implemented through the Integrated Management Strategy (EGIDengue/Vectors) of Paraguay.
15		Cruz et al., 2019	Diagnoses and nursing interventions the child with congenital syndrome zika virus	2019	Cruz, G. V. S. F., Rodrigues, F. M. C., da Silva, E. d. M., Kantoviscki, A. L. L., & de Souza, S. G. (2019). Diagnósticos e intervenções de enfermagem a criança com síndrome congênita zika vírus. Nursing (São Paulo), 22(253), 2849-2955.	Brazil	University Hospital, Cuiaba, Mato Grosso State.	Zika epidemic	* To identify the nursing diagnoses of a serious child diagnosed with Congenital Syndrome of the Zika Virus. * To list the results of nursing interventions.	* From March to April 2017.	Qualitative	Based on patient medical records.													* 1 Child - a case study	* To instrumentalize the nurse in the planning and execution of care actions for these children and families.
16		Tapia Lopez et al., 2019	Experiences, barriers and facilitators to the implementation of interventions for controlling aedes aegypti in latin america and the caribbean: A qualitative study	2019	Tapia-Lopez, E., Bardach, A., Ciapponi, A., Alcaraz, A., Garcia-Perdomo, H. A., Ruvinsky, S., & Belizan, M. (2019). [Experiences, barriers and facilitators to the implementation of interventions for controlling Aedes aegypti in Latin America and the Caribbean: a qualitative study]. Cad Saude Publica, 35(5), e00092618. https://doi.org/10.1590/0102-311X00092618 (Experiencias, barreras y facilitador…	Latin America	Argentina, Brazil, Colombia, Cuba, Honduras, Panama, Paraguay, Peru, Puerto Rico. Interviews using Skype software.	Dengue epidemic	* To describe experiences, barriers and facilitators to the implementation of interventions for controlling Aedes aegypti in Latin America and the Caribbean.	* From August to September 2016.	Mixed method	Semi-structured in-depth interviews with program implementation experts.													* 19 participants in nine countries.	This study proposes a framework of analytical dimensions based on our findings; describes factors that influence policy implementation, which can guide future actions from an integrated perspective.
17	English	Aquino et al., 2020	Social distancing measures to control the COVID-19 pandemic: potential impacts and challenges in Brazil	2020	Aquino, E. M. L., Silveira, I. H., Pescarini, J. M., Aquino, R., Souza-Filho, J. A., Rocha, A. S., Ferreira, A., Victor, A., Teixeira, C., Machado, D. B., Paixao, E., Alves, F. J. O., Pilecco, F., Menezes, G., Gabrielli, L., Leite, L., Almeida, M. C. C., Ortelan, N., Fernandes, Q., . . . Lima, R. (2020). Social distancing measures to control the COVID-19 pandemic: potential impacts and challenges…	Brazil	Social distancing due COVID-19 pandemic	COVID-19 pandemic	* To analyze the impact of social distancing policies on the COVID-19 pandemic and the challenges to implementing these policies in Brazil with a view to increasing understanding in the population and to provide a basis capable of supporting managers in their decision-making	* Not specified. * Included papers published up to April 6, 2020.	Qualitative	Narrative review													* 21 papers about control strategies and measures, particularly those on social distancing measures in COVID-19 context.	Recomendations about the importance of to include evaluating and usingsupplementary indicators to monitor the progression of the pandemic and the effect of the control measures, increasing testing capacity, and making disaggregated notificationsand testing resultstransparentand broadly available.
18		Castro Rodriguez & Valenzuela Torres, 2020	Implications of COVID-19 pandemic for dental care: A perspective for clinical dentists	2020	Castro-Rodríguez, Y., & Valenzuela-Torres, O. (2020). Implications of COVID-19 pandemic for dental care: a perspective for clinical dentists. Revista Habanera de Ciencias Médicas, 19(4), 1-14.	Peru	Lima clinical dentists offices	COVID-19 pandemic	* To know the perspectives of Peruvian clinical dentists on the changes and repercussions that the COVID-19 pandemic has and will have in dental care.	* April 2020	Qualitative	In-depth interviews													* 15 clinical dentists	* Recommendations on the adaptation of dental services to the new guidelines and protocols. * Changes in attention way of dentistry prioritizing emergencies and emergencies, to reduce the spread of disease and achieve more security and appropriate.
19		Ferrer Garcia et al., 2020	Technology and Nursing Faculty of Villa Clara facing the COVID 19 challenge	2020	Ferrer García, M., Díaz Rodríguez, J. A., Sotolongo Ramírez, I., Miñoso Galindo, I., Pérez de Corcho Martínez, M., & Villareño Domínguez, D. (2020). Technology and Nursing Faculty of Villa Clara facing the COVID 19 challenge. Edumecentro, 25-40.	Cuba	University of Medical Sciences in Villa Clara province.	COVID-19 pandemic	* To describe the educational actions carried out by executives, professors and students from the Technology and Nursing Faculty to deal with COVID-19.	* From March to May 2020	Qualitative	documentary review	interview survey that involves directors, teachers and students.												* 36 researchers from medical sciences disciplines	* To collaborate with instructions about the actions carried out in accordance with resolutions and regulations in force for the teaching learning process in medical sciences in times of epidemiological contingency, in which the extension university service is highlighted as one of its fundamental functions.
20	English	Goes et al., 2020	Challenges faced by pediatric nursing workers in the face of the COVID-19 pandemic	2020	Goes, F. G. B., Silva, A., Santos, A., Pereira-Avila, F. M. V., Silva, L. J. D., Silva, L. F. D., & Goulart, M. (2020). Challenges faced by pediatric nursing workers in the face of the COVID-19 pandemic. Rev Lat Am Enfermagem, 28, e3367. https://doi.org/10.1590/1518-8345.4550.3367	Brazil	Pediatric services in the state of Rio de Janeiro State.	COVID-19 pandemic	* To identify the challenges pediatric nursing workers face as a result of the COVID-19 pandemic.	Last half of April 2020 until theoretical saturation was achieved.	Qualitative	semi-structured electronic form	lexicographic analysis	word cloud technique	similitude analysis										* nursing workers from pediatric services	As reference to enhance studies of need of managerial guidelines to be adopted for properly allocating human and material resources in the health field, including the pediatric services, in addition to providing training on standard precautions.
21		Laza-Vasquez et al., 2020	It was "God’s will": Continuing pregnancy after perinatal infection by Zika virus	2020	Laza-Vasquez, C., Cortes-Martinez, K. V., & Cano-Rivillas, J. P. (2020). "It was God's will": Continuing pregnancy after perinatal infection by Zika virus. Rev Lat Am Enfermagem, 28, e3310. https://doi.org/10.1590/1518-8345.3485.3310	Colombia	Huilia Communiity. Women religious beliefs and Zika virus	Zika epidemic	* To understand the influence of the religious beliefs on the decision of a group of women.	* From September to December 2018.	Qualitative	2 discussion groups	6 semi-structured interviews	thematic analysis was used for data treatment											* 21 women who had presented a perinatal infection by the Zika virus and whose babies were born with congenital microcephaly.	* The study contributes to understand religiosity and religious beliefs as determinant factors in the women’s decision to continue their pregnancies.
22		Munoz, 2020	The cuban radio against the COVID-19. A case study	2020	Fonseca Munoz, B. E. (2020). The cuban radio against the COVID-19. A case study. Revista española de Comunicación en Salud, S272-S278.	Cuba	musical programm	COVID-19 pandemic	* To characterize how communication about COVID-19 is done in the musical programming of the "Radio Progreso" station.	* 38 hours and 10 minutes, from Monday, April 27 to Saturday, May 2, 2020,	Qualitative	Content analysis													* 2 radio music programs were used to show how to use the expressive resources of this medium and the format for doing so. * radio spots and the interventions of broadcasters, specialists and guests.	* In studies about potentiality of radio communication in a health emergency orientation context.
23		Ortiz et al., 2020	Concerns and demands regarding covid-19. Survey of health personnel	2020	Ortiz, Z., Antonietti, L., Capriati, A., Ramos, S., Romero, M., Mariani, J., Ortiz, F., & Pecheny, M. (2020). Concerns and demands regarding COVID-19. Survey of health personnel. Medicina, 80, 16-24.	Argentina	health system in emergency context.	COVID-19 pandemic	* To explore the conditions determining the organizational climate: leadership, communication, institutional resources, cohesion/conflict management, and training. * To explore how these were perceived by health personnel to deal with the pandemic.	* April 1-3 , 2020.	Mixed method	techniques of qualitative analysis and reduction	statistical analysis to quantitative data												* 5670 healthcare workers participated in an online survey * 50 healthcare workers interviewed	In the assessment of organizational climate with health personnel, especially about differences among public and private components of the health system.
24		Ries et al., 2020	Evaluation of remote teaching of Epidemiology at a public university in Southern Brazil during the COVID-19	2020	Ries, E. F., Rocha, V. M. P., & Silva, C. d. (2020). Evaluation of remote teaching of Epidemiology at a public university in Southern Brazil during the COVID-19 pandemic. Scielo Preprint [internet]. 2020b [acesso em 2021 nov 11].	Brazil	students of Santa Maria Federal University, Rio Grande do Sul State, academic context	COVID-19 pandemic	* To evaluate the remote teaching of Epidemiology for courses in the health area at a public institution.	* May, 14-25, 2020.	Mixed method	descriptive statistics methods	content analyses												* 87 academics regularly enrolled and who follow the disciplines by remote regime	In the assessment of remote teaching in a health emergency context.
25		Sa et al., 2020	Family dynamics of children with congenital Zika syndrome in Petrolina, Pernambuco State, Brazil	2020	Sa, S., Galindo, C. C., Dantas, R. S., & Moura, J. C. (2020). [Family dynamics of children with congenital Zika syndrome in Petrolina, Pernambuco State, Brazil]. Cad Saude Publica, 36(2), e00246518. https://doi.org/10.1590/0102-311X00246518 (Dinamica familiar de crianca com a sindrome congenita do Zika virus no Municipio de Petrolina, Pernambuco, Brasil.)	Brazil	City of Petrolina, Pernambuco State. Unity of Primary Healthcare	Zika epidemic	* To analyze the family dynamics of children with congenital Zika syndrome (CZS).	* From September 2016 to April 2017.	Mixed method	medical records	inverview of parents												* 9 mothers and 5 relatives (census of families in the unity of health care)	In the assessment of family dynamics of children with handcap in a health emergency context.
26	English	Santana et al., 2020	Nursing recommendations for facing dissemination of COVID-19 in Brazilian Nursing Homes	2020	Santana, R. F., Silva, M. B. D., Marcos, D., Rosa, C. D. S., Wetzel Junior, W., & Delvalle, R. (2020). Nursing recommendations for facing dissemination of COVID-19 in Brazilian Nursing Homes. Rev Bras Enferm, 73(suppl 2), e20200260. https://doi.org/10.1590/0034-7167-2020-0260	Brazil	Experts’ in gerontology work in Nursing Homes	COVID-19 pandemic	* To develop a protocol of recommendations for facing dissemination of COVID-19.	* March 2020 (not specified if takes a whole month).	Qualitative	structured form	Delphi Technique												* 6 nurses members of the Scientific Department of Gerontological Nursing of the Brazilian Association of Nursing	* In the construct and research about protocols to dealing with elderly population in a health emergency context. * Help nurses who manage Nursing Homes to organize assistance to face dissemination of COVID-19 to mitigate resources and reduce the risk of mortality due to the social and physical vulnerability of institutionalized elderly.
27	English	Sousa et al., 2020b	Men’s feelings and emotions in the Covid-19 framing	2020	Sousa, A. R., Carvalho, E. S. S., Santana, T. D. S., Sousa, A. F. L., Figueiredo, T. F. G., Escobar, O. J. V., Mota, T. N., & Pereira, A. (2020). Men's feelings and emotions in the Covid-19 framing. Cien Saude Colet, 25(9), 3481-3491. https://doi.org/10.1590/1413-81232020259.18772020 (Sentimento e emocoes de homens no enquadramento da doenca Covid-19.)	Brazil	general male population during isolation period	COVID-19 pandemic	* To understand how men’s feelings and emotions contribute to the Covid-19 framing in Brazil.	* March and May (period not exactly specified)	Qualitative	form in Google Forms interface	extraction acording SQUIRE 2.0	Collective Subject Discourse theory											* 200 brazilian men during isolation period.	* In the health profile recognition of men in a pandemic situation
28	English	Souza et al., 2020a	Cancer in time of COVID-19: repercussions in the lives of women undergoing oncological treatment	2020	Souza, J. B. d., Conceição, V. M. d., Araujo, J. S., Bitencourt, J. V. d. O. V., Silva Filho, C. C. d., & Rossetto, M. (2020). Câncer em tempos de COVID-19: repercussões na vida de mulheres em tratamento oncológico. Revista Enfermagem UERJ, 28. https://doi.org/10.12957/reuerj.2020.51821	Brazil	online interaction with women undergoing breast cancer treatment.	COVID-19 pandemic	* To understand the experience of coping with COVID-19, as perceived by women undergoing cancer treatment.	* A single meeting held in June 2020.	Qualitative	Participatory action research based on the three phases of Paulo Freire's Research Itinerary: - Thematic Investigation; - Coding and Decoding; - Critical Unveiling.													* 12 women	* Stimulate the use of Virtual Culture Circle based on Paulo Freire’s framework as a methodological and care-provision tool for nurses, enabling the development of humane, comprehensive, embracing care, as well as promoting the empowerment and autonomy of the participating subjects.
29		Velez Alvarez et al., 2020	Quarantine by COVID-19 in a health professional: psychological, social and family dimensions	2020	Velez-Alvarez, C., Sanchez-Palacio, N., & Betancurth-Loaiza, D. P. (2020). [Quarantine by COVID-19 in a health professional: psychological, social and family dimensions]. Rev Salud Publica (Bogota), 22(2), 164-168. https://doi.org/10.15446/rsap.V22n2.86663 (Cuarentena por COVID-19 en un profesional de la salud: dimension psicologica, social y familiar.)	Colombia	home of health professional during quarantine	COVID-19 pandemic	* To analyze the psychological, social and family dimensions of a health professional quarantined by COVID-19.	* 14 days - March 2020	Qualitative	A matrix was used as a daily log to collect information from the three dimensions analyzed (mental health, social relations and family relations).													* 1 health professional	* As a systematization for report a case study during a distancing social by quarantine.
42	English	Peyravi et al. 2019	An Overview of the Strengths and Challenges Related to Health on the First 10 Days after the Large Earthquake in the West of Iran, 2017	2019	Peyravi, M., Marzaleh, M. A., & Khorram-Manesh, A. (2019). An overview of the strengths and challenges related to health on the first 10 days after the large earthquake in the west of Iran, 2017. Iranian journal of public health, 48(5), 963.	Iran	disaster area	Earthquake	*investigate the strength and weaknesses of healthcare management during the first 10 days after the earthquake	November 13–23, 2017 10days	Qualitative	observation,;in-depth interview;focus groups					International and national team								*54 experts and stakeholders for in-depth interviews; 5 focus grous consisting wih of experts, employees and policy makers; each group varied from 7 to10 people;	*be useful for the probable disasters in the future.
43	English	Siegel et al. 2017	Expectations of survivors towards disaster nurses in Indonesia: A qualitative study	2017	Siegel, K., Cook, A. R., & La, H. (2017). The impact of hand, foot and mouth disease control policies in Singapore: A qualitative analysis of public perceptions. J Public Health Policy, 38(2), 271-287. https://doi.org/10.1057/s41271-017-0066-z	Singapore	healthcare facilities	Hand foot and mouth disease	*Collect information about parental and school experiences with HFMD; *associated prevention measures to aid policymakers’ understanding of the utility and impact of HFMD control, as well as preferences for alternate control measures; *inform policy changes and communication of planned changes to childcare centres (CCCs) and the public.	26 September and 13 November 2013	Qualitative	in-depth interviews					national team								* 44 in-depth semistructured interviews in English and Mandarin with 17 parents, 4 principals, and 21 teachers	*inform policy changes and communication of planned changes to childcare centres (CCCs) and the public
44	English	Ngwa et al. 2020	The multi-sectorial emergency response to a cholera outbreak in Internally Displaced Persons camps in Borno State, Nigeria, 2017	2020	Ngwa, M. C., Wondimagegnehu, A., Okudo, I., Owili, C., Ugochukwu, U., Clement, P., Devaux, I., Pezzoli, L., Ihekweazu, C., Jimme, M. A., Winch, P., & Sack, D. A. (2020). The multi-sectorial emergency response to a cholera outbreak in Internally Displaced Persons camps in Borno State, Nigeria, 2017. BMJ Glob Health, 5(1), e002000. https://doi.org/10.1136/bmjgh-2019-002000	Borno State, Nigeria	Internally Displaced Persons camp; International NGOs in Nigeria and local government.	Cholera	*As part of monitoring and evaluation to inform future emergency response effort, we investigated perspectives of government and partners on the outbreak emergency response	February 19 to 28 2018,9 days	Qualitative	Key informant interviews	focus group discussions	reviewed documents			international team								*39 key infromants interviews including 17 government and 22 partner representatives; * Not mentioned the number of focus groups.*reviewed documents	*improve the effectiveness of the emergency response to a cholera outbreak
45	English	Van Meer et al. 2017	Zika Virus in Ontario: Evaluating a Rapid Risk Assessment Tool for Emerging Infectious Disease Threats	2017	Van Meer, R., Hohenadel, K., Fitzgerald-Husek, A., Warshawsky, B., Sider, D., Schwartz, B., & Nelder, M. P. (2017). Zika Virus in Ontario: Evaluating a Rapid Risk Assessment Tool for Emerging Infectious Disease Threats. Health Secur, 15(3), 230-237. https://doi.org/10.1089/hs.2016.0127	Ontario,Canada	healthcare facilities	Zika	*To assess both the application of the RRA guidance tool (process evaluation) and the usefulness of the RRA (outcome evaluation).	June 13 and July 6, 2016.	Qualitative	face-to-face, semi-structured interviews					national team								*11 interviews inlcuding 7 individuals who participated in the creation or review of the Zika virus RRA and 4 end-users at PHO(Public Health Ontario) and the Ministry of Health and Long-Term Care.	*highlights the importance of conducting RRAs of emerging public health issues and of evaluating the RRA process. *highlights opportunities for improving the existing RRA process.
46	English	Bedford et al. 2017	Community Engagement in Liberia: Routine Immunization Post-Ebola	2017	Bedford, J., Chitnis, K., Webber, N., Dixon, P., Limwame, K., Elessawi, R., & Obregon, R. (2017). Community Engagement in Liberia: Routine Immunization Post-Ebola. J Health Commun, 22(sup1), 81-90. https://doi.org/10.1080/10810730.2016.1253122	Liberia	community	Ebola	*to determine the barriers to and drivers for routine immunization; *to determine the barriers to and drivers of routine immunization uptake during the campaign; *to identify and document examples of positive community engagement during and after the Ebola outbreak in terms of community self-mobilization, leadership, and innovation.	May 15–23,2015,over 8 days	Qualitative	Focus group discussions and interviews;					international team								*11 focus group; *14 interviews; *the total number of participants in the study was 141	*Not mentioned
47	English	Al Knawy et al. 2019	Perceptions of postoutbreak management by management and healthcare workers of a Middle East respiratory syndrome outbreak in a tertiary care hospital: a qualitative study	2019	Al Knawy, B. A., Al-Kadri, H. M. F., Elbarbary, M., Arabi, Y., Balkhy, H. H., & Clark, A. (2019). Perceptions of postoutbreak management by management and healthcare workers of a Middle East respiratory syndrome outbreak in a tertiary care hospital: a qualitative study. BMJ Open, 9(5), e017476. https://doi.org/10.1136/bmjopen-2017-017476	the Kingdom of Saudi Arabia (KSA)	A large teaching tertiary healthcare centre in KSA	Middle East Respiratory Syndrome (MERS)	*to examine perceptions of of the operational and organisational management of a major outbreak of Middle East Respiratory Syndrome (MERS) caused by a novel coronavirus (MERS-CoV) and the factors contributing to, or detracting from successful management.	May 2016.	Qualitative	individual interviews;	focus groups				international team								*individual and focus group interviews with 28 key informant participants (9 management decision-makers and 19 frontline healthcare workers)	* Improving the management of diseases outbreak
48	English	Biswas et al. 2020	An ethnographic exploration of diarrheal disease management in public hospitals in Bangladesh: From problems to solutions	2020	Biswas, D., Hossin, R., Rahman, M., Bardosh, K. L., Watt, M. H., Zion, M. I., Sujon, H., Rashid, M. M., Salimuzzaman, M., Flora, M. S., Qadri, F., Khan, A. I., & Nelson, E. J. (2020). An ethnographic exploration of diarrheal disease management in public hospitals in Bangladesh: From problems to solutions. Soc Sci Med, 260, 113185. https://doi.org/10.1016/j.socscimed.2020.113185	Bangladesh	healthcare facilities	Diarrheal disease	*to characterize challenges faced in diarrheal disease management in resource-limited hospitals and identify opportunities to improve care	over 12 weeks between March–July 2018	Qualitative	Observations and informal interviews					National team								*Systematic observations over 420 total hours; *138 informal interviews	*providing recommendations that may catalyze positive change in challenging medical settings prone to outbreaks. *promote improved guideline adherence and quality of care while being mindful of financial constraints of resource-limited medical systems.
49	English	Palinkas et al. 2020	Rapid ethnographic assessment of the COVID-19 pandemic April 2020 ‘surge’ and its impact on service delivery in an Acute Care Medical Emergency Department and Trauma Center	2020	Palinkas, L. A., Whiteside, L., Nehra, D., Engstrom, A., Taylor, M., Moloney, K., & Zatzick, D. F. (2020). Rapid ethnographic assessment of the COVID-19 pandemic April 2020 'surge' and its impact on service delivery in an Acute Care Medical Emergency Department and Trauma Center. BMJ Open, 10(10), e041772. https://doi.org/10.1136/bmjopen-2020-041772	Seattle Washington, USA	healthcare facilities	COVID-19	*(1) assess the impacts of the COVID-19 pandemic on service delivery by frontline healthcare providers working in acute care medical and ED settings at the trauma centre and *(2) identify strategies being used by these providers to cope with the increased physical and mental health demands associated with the pandemic.	April 2020	Mixed method	Rapid clinical ethnography;	Participant observation;	Informal semi-structure interviews;											*patients and providers who interacted with or otherwise were observed by members of the parent study research team (n=5) engaged in the delivery of care within the trauma centre at Harborview Medical Center during a COVID-19-related April 2020 ‘surge’.	*examined the impact of a still-unfolding infectious disease pandemic in a healthcare setting;*used a standardised protocol for conducting ethnographic research that enabled us to collect and analyse data in a short period of time with minimal impact on patients or providers under conditions of social distancing and PPE(personal protective equipment) use. *The RAPICE approach also has potential f…
50	English	Rhodes et al. 2020	A Rapid Qualitative Assessment of the Impact of the COVID‑19 Pandemic on a Racially/Ethnically Diverse Sample of Gay, Bisexual,and Other Men who Have Sex with Men Living with HIV in the US South	2020	Rhodes, S. D., Mann-Jackson, L., Alonzo, J., Garcia, M., Tanner, A. E., Smart, B. D., Horridge, D. N., Van Dam, C. N., & Wilkin, A. M. (2021). A Rapid Qualitative Assessment of the Impact of the COVID-19 Pandemic on a Racially/Ethnically Diverse Sample of Gay, Bisexual, and Other Men who Have Sex with Men Living with HIV in the US South. AIDS Behav, 25(1), 58-67. https://doi.org/10.1007/s10461-02…	US, North Carolina	Community	HIV & COVID-19	Understand the early impact of the COVID-19 pandemic on a sample of racially/ethnically diverse gay, bisexual, and other men who have sex with men living with HIV.	April 23 and May 23, 2020 for interviews; Data were collected within the first 3 months after the first COVID-19 case was reported in North Carolina	Qualitative	Semi-structured interviews					National team								15 semi-structured phone interview	*lays foundation for future research exploring both the immediate and long-term impacts of the COVID-19 pandemic among GBMSM living with HIV.
51	English	Susanti et al. 2019	Expectations of survivors towards disaster nurses in Indonesia: A qualitative study	2019	Susanti, H., Hamid, A. Y. S., Mulyono, S., Putri, A. F., & Chandra, Y. A. (2019). Expectations of survivors towards disaster nurses in Indonesia: A qualitative study. Int J Nurs Sci, 6(4), 392-398. https://doi.org/10.1016/j.ijnss.2019.09.001	Indonesia (Padang;Yogyakarta;Jakarta)		earthquake; volcanic eruption; flooding	Explore the expectations of survivors towards disaster nurses	August to September 2017	Qualitative	Focus groups;	In-depth interviews				National team								*three focus group discussions with 21 survivors; *in-depth interviews with 3 community leaders	*adds more references to what nurses can do in responding to a disaster from the perspectives of survivors, particularly in the context of Indonesia；*offers valuable insights related to disaster nurses' competency for other countries
52	English	Abir et al. 2020	Optimizing Routine and Disaster Prehospital Care Through Improved Emergency Medical Services Oversight	2020	Abir, M., Forman, J., Taymour, R. K., Brent, C., Nallamothu, B. K., Scott, J., & Wahl, K. (2021). Optimizing Routine and Disaster Prehospital Care Through Improved Emergency Medical Services Oversight. Disaster Med Public Health Prep, 15(5), 595-607. https://doi.org/10.1017/dmp.2020.71	Michigan,USA	healthcare facilities in eight rural, urban and suburban areas in Michigan	disaster	*To identify modifiers of emergency medical services (EMS) oversight quality, including facilitators and barriers, and inform best practices and policy related to EMS oversight and system performance.*to develop actionable information from the insider’s perspective to inform policy regarding facilitators and barriers of EMS oversight –a critical component of quality assurance forprehospital care …	June to July 2016	Qualitative	Focus groups;	In-depth, 1-on-1 interviews;				National team								4 focus groups and 10 in-depth, 1-on-1 interviews.	*applicability for improving oversight of EMS function for both routine and disaster EMS response;
53	English	Heyerdahl et al. 2017	Innovative vaccine delivery strategies in response to a cholera outbreak in the challenging context of Lake Chilwa. A rapid qualitative assessment	2020	Heyerdahl, L. W., Ngwira, B., Demolis, R., Nyirenda, G., Mwesawina, M., Rafael, F., Cavailler, P., Bernard Le Gargasson, J., Mengel, M. A., Gessner, B. D., & Guillermet, E. (2018). Innovative vaccine delivery strategies in response to a cholera outbreak in the challenging context of Lake Chilwa. A rapid qualitative assessment. Vaccine, 36(44), 6491-6496. https://doi.org/10.1016/j.vaccine.2017.10.…	Lake Chilwa Region,Malawi	community	Cholera	*To collect vaccine perceptions and opinions about the OCV campaign of 313 study participants, including: fishermen, fish traders, farmers, community leaders, and one health and one NGO officer	January to March 2016	Mixed method	In-depth interviews;	Focus-group discussions;				International team								*67 in depth interviews; *35 focus groups	*Mass vaccination campaigns, especially those using new vaccines, can benefit from prior studies to increase the understanding and reach of the target population.
54	English	Brittain et al. 2019	Community Perspectives on Contraception in the Context of the Zika Virus in the U.S. Virgin Islands: Implications for Communication and Messaging	2020	Brittain, A. W., August, E. M., Romero, L., Sheahan, M., Krashin, J., Ntansah, C., Honein, M. A., Jamieson, D. J., Ellis, E. M., Davis, M. S., & Lathrop, E. (2019). Community Perspectives on Contraception in the Context of the Zika Virus in the U.S. Virgin Islands: Implications for Communication and Messaging. Womens Health Issues, 29(3), 245-251. https://doi.org/10.1016/j.whi.2019.01.007	the U.S. Virgin Islands,USA	community	Zika	*to inform communication efforts to increase awareness of contraception as a means for preventing unintended pregnancy in the context of a Zika outbreak in the USVI (U.S. Virgin Islands).	November 2016	Qualitative	Focus group;					National team								*one men’s and five women’s focus groups (N=43)	*inform the development of a communication strategy as a part of an emergency response; *fills a gap in the literature regarding community perspectives on unintended pregnancy prevention in the context of the USVI Zika virus outbreak.
55	English	Guerra-Reyes & Iguiñiz-Romero 2019	Performing purity: reproductive decision-making and implications for a community under threat of zika in iquitos, Peru	2019	Guerra-Reyes, L., & Iguiniz-Romero, R. A. (2019). Performing purity: reproductive decision-making and implications for a community under threat of zika in iquitos, Peru. Cult Health Sex, 21(3), 309-322. https://doi.org/10.1080/13691058.2018.1469790	Peru	community	Zika	In this study, we assess reproductive decision-making in a community under threat of Zika and discuss its implications for long-term responses.	Over 3 months	Qualitative	Focus groups;	in-depth semi-structured interviews;				International team								*Three focus groups, one with women and two with men; *21 in-depth semi-structured interviews with men and 28 with women; and interviews with 7 reproductive healthproviders over three months of research.	*inform long-term management and prevention of Zika pandemic.
56	English	Abramowitz et al. 2017	The Opposite of Denial: Social Learning at the Onset of the Ebola Emergency in Liberia	2017	Abramowitz, S., McKune, S. L., Fallah, M., Monger, J., Tehoungue, K., & Omidian, P. A. (2017). The Opposite of Denial: Social Learning at the Onset of the Ebola Emergency in Liberia. J Health Commun, 22(sup1), 59-65. https://doi.org/10.1080/10810730.2016.1209599	Monrovia, Liberia	community	Ebola	study the content of Ebola-related communications and the transmission of Ebola-related behaviors and practices through mass media communications and social learning in Monrovia, Liberia	August 4–17, 2014, 13days	Qualitative	Focus group;	Interview;				International team								*9 urban settlements in Monrovia, Liberia, and 4 peri-urban townships in Montserrado and Margibi counties within driving distance to Monrovia	*rapid and noticeable changes in knowledge about the causes, infection pathways, and modes of prevention against Ebola over a two-week period. *used to explore the local low-resource communities health-related behaviors and practice under public health emergencies
57	English	Czerniewska and White. 2017	Hygiene programming during outbreaks: a qualitative case study of the humanitarian response during the Ebola outbreak in Liberia	2017	Czerniewska, A., & White, S. (2020). Hygiene programming during outbreaks: a qualitative case study of the humanitarian response during the Ebola outbreak in Liberia. BMC Public Health, 20(1), 154. https://doi.org/10.1186/s12889-020-8240-9	Liberia	NGO	Ebola	aid better understanding of decision making in high-stress situations where there is little precedent or evidence, and to prompt reflection within the sector around how to improve and support this.	July and August 2016	Qualitative	in-depth, semi-structured interviews					National team								*14 in-depth, semi-structured interviews	* identify areas that could be strengthened when designing hygiene programmes in future outbreaks; *identify a need for rapid research methods to explore behavioural determinants; increased skills training for frontline staff, and increased operational research to explore behaviour change strategies that are suited to outbreak situations
58	English	Lee-Kwan et al. 2017	Facilitators and Barriers to Community Acceptance of Safe, Dignified Medical Burials in the Context of an Ebola Epidemic, Sierra Leone, 2014.	2017	Lee-Kwan, S. H., DeLuca, N., Bunnell, R., Clayton, H. B., Turay, A. S., & Mansaray, Y. (2017). Facilitators and Barriers to Community Acceptance of Safe, Dignified Medical Burials in the Context of an Ebola Epidemic, Sierra Leone, 2014. J Health Commun, 22(sup1), 24-30. https://doi.org/10.1080/10810730.2016.1209601	Bo District, Sierra Leone	community	Ebola	*community knowledge, attitudes, and practices towards safe and dignified burials in seven chiefdoms in Bo District, Sierra Leone. *identify perceived barriers to and facilitating factors around accepting safe burials	Focus group discussions were conducted during the week of October 20, 2014	Qualitative	focus group discussions (FGDs)					International team								* 63 FGDs were conducted among three groups: women >25 years of age, men >25 years of age, and young adults 19–25 years of age	*Identify both important barriers and facilitat- ing factors related to community acceptance of safe, dignified medical burials. *better promote the utilization of medically safe burials in Sierra Leone; *may inform emergency response strategies with the goal of reducing transmission of Ebola in Sierra Leone.
59	English	Hansen, A., et al. 2017	Experts' Perceptions on China’s Capacity to Manage Emerging and Re-emerging Zoonotic Diseases in an Era of Climate Change	2017	Hansen, A., Xiang, J., Liu, Q., Tong, M. X., Sun, Y., Liu, X., Chen, K., Cameron, S., Hanson-Easey, S., Han, G. S., Weinstein, P., Williams, C., & Bi, P. (2017). Experts' Perceptions on China's Capacity to Manage Emerging and Re-emerging Zoonotic Diseases in an Era of Climate Change. Zoonoses Public Health, 64(7), 527-536. https://doi.org/10.1111/zph.12335	China(Beijing , Hefei, Fuyang, Guangzhou)	heatlh facilities	Zoonotic Diseases	*To investigate experts' Perceptions on China's Capacity to Manage Emerging and Re-emerging Zoonotic Diseases in an Era of Climate Change	May 2015	Qualitative	face-to-face interviews					International team								*face-to-face interviews were conducted with 30 infectious disease experts in four cities in China.	*provides recommendations that may be used to assist in adaptation and capacity building in the context of climate change and emerging and re-emerging infectious diseases in China.
60	English	Jalloh, M. F., et al. 2019	Rapid behavioral assessment of barriers and opportunities to improve vaccination coverage among displaced Rohingyas in Bangladesh, January 2018	2019	Jalloh, M. F., Bennett, S. D., Alam, D., Kouta, P., Lourenco, D., Alamgir, M., Feldstein, L. R., Ehlman, D. C., Abad, N., Kapil, N., Vandenent, M., Conklin, L., & Wolff, B. (2019). Rapid behavioral assessment of barriers and opportunities to improve vaccination coverage among displaced Rohingyas in Bangladesh, January 2018. Vaccine, 37(6), 833-838. https://doi.org/10.1016/j.vaccine.2018.12.042	Bangladesh	community	Diphtheria	* understand vaccination barriers and opportunities to enhance vaccine demand among displaced Rohingyas in Bangladesh.	January 13–18, 2018 5 days	Qualitative	Focus groups;	In-depth interviews;				International team								*9 focus group discussions (Each had 10 participants.)and 15 key informant interviews(Participants in the KIIs were different from FGDs); *Total 105 participants.	*used to revise subsequent vaccination campaign messages and improve demand promotion strategies. * researchers proposed several strategies to improve the Rohingya population’s accessing services and accepting vaccination. Local communites can benefit from the research.
61	English	Paz-Soldan, V. A., et al. 2019	Potential Use of Community-Based Rapid Diagnostic Tests for Febrile Illnesses: Formative Research in Peru and Cambodia	2019	Paz-Soldan, V. A., Morrison, A. C., Sopheab, H., Schwarz, J., Bauer, K. M., McKenney, J. L., Chhea, C., Saphonn, V., Khuon, D., Hontz, R. D., & Gorbach, P. M. (2019). Potential Use of Community-Based Rapid Diagnostic Tests for Febrile Illnesses: Formative Research in Peru and Cambodia. PLoS Negl Trop Dis, 13(10), e0007773. https://doi.org/10.1371/journal.pntd.0007773	Peru and Cambodia (Iquitos, Peru, and Phnom Penh, Cambodia )	community	Febrile Illnesses(dengue, malaria, plague, and melioidosis)	1) assess acceptability of use, including the motivation to use a rapid diagnostic test (RDT) before or instead of seeking care at a health facility, 2) explore comprehension of RDT use instructions, and 3) examine possible strategies for large scale RDT distribution and use at each site.	February 2014	Qualitative	Focus group;	In-depth interviews;				International team								* 9 focus group discussions (FGD) with community members and 5 FGD with health professionals in Iquitos;*9 FGD with community members and 9 in- depth interviews with health professionals in Phnom Penh. *A total of 171 individuals participated in the FGDs (Peru and Cambodia) and 9 in IDIs (Cambodia).	* explore strategies to increase acceptability and widespread community use of the RDT prototypes.
62	English	Al Ghafri, T., et al. 2020	The Experiences and Perceptions of Health-Care Workers During the COVID-19 Pandemic in Muscat, Oman: A Qualitative Study	2020	Al Ghafri, T., Al Ajmi, F., Anwar, H., Al Balushi, L., Al Balushi, Z., Al Fahdi, F., Al Lawati, A., Al Hashmi, S., Al Ghamari, A., Al Harthi, M., Kurup, P., Al Lamki, M., Al Manji, A., Al Sharji, A., Al Harthi, S., & Gibson, E. (2020). The Experiences and Perceptions of Health-Care Workers During the COVID-19 Pandemic in Muscat, Oman: A Qualitative Study. J Prim Care Community Health, 11, 2150132…	Muscat, Oman	healthcare facilities	COVID-19	* explore the experiences and perceptions of health care workers (HCWs) in primary health care in the management of COVID-19 with respect to medical response experiences, socio- cultural and religious reforms, psychological impressions, and lessons learned.	From 11th to 20th May 2020	Qualitative	Focus group discussions;					National team								*Six focus group discussions(semi-structured, in-depth group discussions) were conducted across various stakeholders working frontline in the management of COVID-19 (managerial, public health/field/community and primary care health centers); *Total 40 participants.	*understand the lived experiences of disease from frontline HCWs in health care settings of Muscat Governorate in regards to clinical and public health perceptions in COVID-19 (including determinants of health).
63	English	Alizadeh, A., et al. 2020	Psychological distress among Iranian health-care providers exposed to coronavirus disease 2019 (COVID-19): a qualitative study	2020	Alizadeh, A., Khankeh, H. R., Barati, M., Ahmadi, Y., Hadian, A., & Azizi, M. (2020). Psychological distress among Iranian health-care providers exposed to coronavirus disease 2019 (COVID-19): a qualitative study. BMC Psychiatry, 20(1), 494. https://doi.org/10.1186/s12888-020-02889-2	Iran	healthcare facilities	COVID-19	*to explore psychological distress experienced by Iranian health-care providers in the first few weeks of the corona virus outbreak.	February 29 to March 20, 2020	Qualitative	Observations;	semi-structured interviews				National team								*18 Iranian health-care providers(10 women and 8 men) exposed to COVID − 19 using a content analysis method	*Identify some barriers and challenges to medical personnel exposed to COVID-19 that caused psychological distress; *inform healthcare decision-makers a timely understanding of mental health status for providing proper interventions.
64	English	Chivers, B. R., et al. 2020	Perinatal Distress During COVID-19: Thematic Analysis of an Online Parenting Forum	2020	Chivers, B. R., Garad, R. M., Boyle, J. A., Skouteris, H., Teede, H. J., & Harrison, C. L. (2020). Perinatal Distress During COVID-19: Thematic Analysis of an Online Parenting Forum. J Med Internet Res, 22(9), e22002. https://doi.org/10.2196/22002	Australia	community	COVID-19	*To examine the public discourse of a perinatal cohort to understand unmet health information and support needs, and the impacts on mothering identity and social dynamics in the context of COVID-19.	January 27 to May 12, 2020	Qualitative	Observational, qualitative analysis of online discussions					National team								* The search yielded 960 posts, of which 831 were included in our analysis.	*provides critical insights into the unanticipated impacts of this pandemic on a high need’s perinatal cohort. *identify the needs of pregnant women in Australia during COVID-19.
65	English	Johnson, S., et al. 2020	Impact on mental health care and on mental health service users of the COVID‑19 pandemic: a mixed methods survey of UK mental health care staff	2020	Johnson, S., Dalton-Locke, C., Vera San Juan, N., Foye, U., Oram, S., Papamichail, A., Landau, S., Rowan Olive, R., Jeynes, T., Shah, P., Sheridan Rains, L., Lloyd-Evans, B., Carr, S., Killaspy, H., Gillard, S., Simpson, A., & Group, C.-M. H. P. R. U. (2021). Impact on mental health care and on mental health service users of the COVID-19 pandemic: a mixed methods survey of UK mental health care s…	UK	healthcare facilites	COVID-19	*The impact of the COVID-19 pandemic in its early weeks on mental health care and mental health service users in the UK using a mixed methods online survey.	22 April 2020 to 12 May 2020	Mixed method	Open-ended questions					National team								*2,180 staff from a range of sectors, professions, and specialties participated.	*offers researchers, service commissioners, managers, and policy makers directions for service development and further rapid research.
66	English	Ohrling, M., et al. 2020	Management of the emergency response to the SARS-CoV-2 (COVID-19) outbreak in Stockholm, Sweden, and winter preparations	2020	Ohrling, M., Ovretveit, J., Lockowandt, U., Brommels, M., & Sparring, V. (2020). Management of the emergency response to the SARS-CoV-2 (COVID-19) outbreak in Stockholm, Sweden, and winter preparations. J Prim Health Care, 12(3), 207-214. https://doi.org/10.1071/HC20082	Stockholm, Sweden	public	COVID-19	*To describe and review the emergency response of a public primary and community health-care organisation in Stockholm, Sweden, to the demand for care for COVID-19 and non-COVID-19 patients during March–July 2020, and summarise preparations for the months to follow.	March–July 2020	Action research	Rapid implementation action research case study;	document analysis				National team								*Rapid implementation action research case study: experiences of 2 emergency management team, interviews with emergency team members (combined with weekly survey of all management heads of primary and community health-care services) in Stockholm, Sweden;document analysis from the emergency management system and emergency planning document	*may provide ideas for other health-care systems; *shows that rapid research methods have advantages for both partners in an emergency situation.
67	English	Terheggen et al. 2020	European consensus recommendations for neonatal and paediatric retrievals of positive or suspected COVID-19 patients	2020	Terheggen, U., Heiring, C., Kjellberg, M., Hegardt, F., Kneyber, M., Gente, M., Roehr, C. C., Jourdain, G., Tissieres, P., Ramnarayan, P., Breindahl, M., & van den Berg, J. (2021). European consensus recommendations for neonatal and paediatric retrievals of positive or suspected COVID-19 patients. Pediatr Res, 89(5), 1094-1100. https://doi.org/10.1038/s41390-020-1050-z	Europe	healthcare facilities	COVID-19	*to formulate recommendations regarding safety and clinical management during transport of COVID- 19 patients.	11 March to 8 April 2020	Delphi	videoconferencing	individual rating of recommendations				international team								*a panel of 12 experts	*define current best-practice and should help guide transport teams dealing with infants and children with COVID-19 to work safely and effectively.
68	English	Tousan et al. 2020	An Application of Harrison’s System Theory Model to Spark a Rapid Telehealth Expansion in the time of COVID-19	2020	Touson, J. C., Azad, N., Depue, C., Crimmins, T., & Long, R. (2021). An application of Harrison's system theory model to spark a rapid telehealth expansion in the time of COVID-19. Learn Health Syst, 5(1), e10239. https://doi.org/10.1002/lrh2.10239	USA	healthcare facilities	COVID-19	*To describe the utilization of Harrison’s open-systems model to create an approach for rapid adoption of existing telehealth technologies in a large scale academic medical center.	March 19 -27, 2020	Qualitative	Focus groups; informal interviews					National team								*20 focus group; *2 interviews	*Facilitate adoption of healthcare facilities to change in pandemic period.
69	English	Walton et al. 2020	Emergency medicine response to the COVID-19 pandemic in England: a phenomenological study	2020	Walton, H., Navaratnam, A. V., Ormond, M., Gandhi, V., & Mann, C. (2020). Emergency medicine response to the COVID-19 pandemic in England: a phenomenological study. Emerg Med J, 37(12), 768-772. https://doi.org/10.1136/emermed-2020-210220	UK	healthcare facilites	COVID-19	*In order to rapidly share learning to inform future practice, we undertook a thematic review of ED operational experience within England during the pandemic thus far.	16 and 22 April 2020	Qualitative	interviews;					National team								*7 interviews of clinical leads from type 1 Eds	*summarises learning and innovation from a cross-section of EDs during the first UK wave of the COVID-19 pandemic. *Facilitate future operational planning
70	English	Williams et al. 2020	To explore UK public perceptions and experiences of social distancing and social isolation related to the COVID-19 pandemic.	2020	Williams, S. N., Armitage, C. J., Tampe, T., & Dienes, K. (2020). Public perceptions and experiences of social distancing and social isolation during the COVID-19 pandemic: a UK-based focus group study. BMJ Open, 10(7), e039334. https://doi.org/10.1136/bmjopen-2020-039334	UK	communities	COVID-19	* To explore UK public perceptions and experiences of social distancing and social isolation related to the COVID-19 pandemic.	28 March and 4 April 2020	Qualitative	Focus groups					International team								* 5 focus groups	*help inform social distancing and isolation ‘exit strategies
71	English	Eibensteiner, F., et al.2020	Rapid response in the COVID-19 pandemic: a Delphi study from the European Pediatric Dialysis Working Group	2020	Eibensteiner, F., Ritschl, V., Ariceta, G., Jankauskiene, A., Klaus, G., Paglialonga, F., Edefonti, A., Ranchin, B., Schmitt, C. P., Shroff, R., Stefanidis, C. J., Walle, J. V., Verrina, E., Vondrak, K., Zurowska, A., Stamm, T., Aufricht, C., & European Pediatric Dialysis Working, G. (2020). Rapid response in the COVID-19 pandemic: a Delphi study from the European Pediatric Dialysis Working Group…	Europe	healthcare facilities	COVID-19	*rapidly gather expert knowledge and experience to guide the care of children with chronic kidney disease during the COVID-19 pandemic	March, 16th and 20th 2020 5 days with four answer rounds of 24 h each.	Delphi	Delphi: questionnaire and feedback					International team								*13 centers in 11 European countries (from Austria, Belgium, Czech Republic, France, Germany, Greece, Italy, Lithuania, Poland, Spain, and the United Kingdom) of the European Pediatric Dialysis Working Group (EPDWG) .	* Can be generalizable and may facilitate development of relevant local guidance from other national expert groups or health authorities, supporting individual pediatric nephrology experts in their clinical decision making in a time of extreme uncertainty. *The method may apply to every situation in which quantitative evidence is lacking in the setting of an emerging international pandemic threat.
72	English	Gupta, P. and A. Sengupta 2020	A qualitative analysis of social scientists' opinions onsocioeconomicand demographic implications of the lockdown during COVID-19 in India	2020	Gupta, P., & Sengupta, A. (2021). A qualitative analysis of social scientists' opinions on socioeconomic and demographic implications of the lockdown during COVID-19 in India. J Public Aff, 21(3), e2531. https://doi.org/10.1002/pa.2531	India	academic community	COVID-19	*to identify and understand the emerging pattern within the opinions of 16 social scientists from eminent institutes with rich socioeconomic and demographic research experience.	May 14-17 2020	Qualitative	in-depth interviews					national team								*16 telephonic in-depth interviews based on unstructured interview guides, duration: between 23 and 54 min	* Expert understanding of the lockdown effects on the whole population and on disease management
73	English	Hales, P., et al. 2020	A case study of a collaborative allied health and nursing crisis response	2020	Hales, P., White, A., Eden, A., Hurst, R., Moore, S., Riotto, C., & Achour, N. (2020). A case study of a collaborative allied health and nursing crisis response. J Interprof Care, 34(5), 614-621. https://doi.org/10.1080/13561820.2020.1813093	UK	healthcare facilities	COVID-19	*to evaluate how an interprofessional workforce from the wider organization could be supported to work in critical care as part of a crisis response.	Early March to mid-June 2020 (from the UK 1st peak of Covid-19 to end of the wave)	Qualitative	case study:fieldnotes etc.					national team								*59 staff involved in setting up the Essential Care Team (ECT) and/or working on it	*support future pandemic responses and aid the identification of further opportunities for interprofessional learning and practice. *highlights that by identifying and investing in the key enablers, health-care organizations can be better prepared to respond to a global crisis
74	English	Kackin, O., et al 2020	Experiences and psychosocial problems of nurses caring for patients diagnosed with COVID-19 in Turkey: A qualitative study	2020	Kackin, O., Ciydem, E., Aci, O. S., & Kutlu, F. Y. (2021). Experiences and psychosocial problems of nurses caring for patients diagnosed with COVID-19 in Turkey: A qualitative study. Int J Soc Psychiatry, 67(2), 158-167. https://doi.org/10.1177/0020764020942788	Turkey	healthcare facilities	COVID-19	*to determine the experiences and psychosocial problems of nurses caring for patients diagnosed with COVID-19 in Turkey.	9 May and 12 May 2020,	Qualitative	Semi-structured online interviews					National team								*10 nurses, who cared for patients diagnosed with COVID-19.	*Awareness of nurses’ psychological distress during epidemic response and Improve psychosocial support and resource management for nurses during epidemic response
75	English	Ngwa et al.2017	Cultural influences behind cholera transmission in the Far North Region, Republic of Cameroon: a field experience and implications for operational level planning of interventions	2017	Ngwa, M. C., Young, A., Liang, S., Blackburn, J., Mouhaman, A., & Morris, J. G., Jr. (2017). Cultural influences behind cholera transmission in the Far North Region, Republic of Cameroon: a field experience and implications for operational level planning of interventions. Pan Afr Med J, 28, 311. https://doi.org/10.11604/pamj.2017.28.311.13860	the Far North Region of Cameroon (Africa)	community	cholera	* To understand of cultural influences on outbreaks and spread remain poorly understood and to explore cultural influences on cholera exposure in this region.	February to July 2015 (Phase 1 February to March 2015; Phase 2 April to July)	Qualitative	Key infromant interview and focus group discussion and household discussions					National team								*intervews were not specified *10 focus group (each group consist of 9 to 12 participants); *7 household discussions	to identify factors linked to culture that could clearly influence cholera exposure and hinder awareness raising campaign messages.
76	English	Broom et al. 2017	Ebola outbreak preparedness planning: a qualitative study of clinicians' experiences	2017	Broom, J., Broom, A., & Bowden, V. (2017). Ebola outbreak preparedness planning: a qualitative study of clinicians' experiences. Public Health, 143, 103-108. https://doi.org/10.1016/j.puhe.2016.11.008	Queensland, Australia	healthcare facilities	Ebola	This study examined the experiences of frontline health care professionals in an Australian hospital during the outbreak, with a focus on participant views on information, training and preparedness, to inform future outbreak preparedness planning.	2015-02-01	Qualitative	Semi-structured interviews					National team								*Semi-structured interviews were conducted with 21 healthcare professionals involved in Ebola preparedness planning, at a hospital in Australia.	Inform future outbreak preparedness planning
77	English	Gray et al. 2018	‘When Ebola enters a home, a family, a community’: A qualitative study of population perspectives on Ebola control measures in rural and urban areas of Sierra Leone	2018	Gray, N., Stringer, B., Bark, G., Heller Perache, A., Jephcott, F., Broeder, R., Kremer, R., Jimissa, A. S., & Samba, T. T. (2018). 'When Ebola enters a home, a family, a community': A qualitative study of population perspectives on Ebola control measures in rural and urban areas of Sierra Leone. PLoS Negl Trop Dis, 12(6), e0006461. https://doi.org/10.1371/journal.pntd.0006461	Sierra Leone (Africa)	communities	Ebola	to gain an understanding of community interactions with the Ebola response to inform future intervention strategies.	April and May 2015	Qualitative	field notes and in-depth, topic-led interviews					International team								*Interviews were conducted with 65 participants: 25 survivors (SV); 24 members of the commu- nity (CM); and 16 health workers (HW). Participants were aged from 18 to 74 years; 27 (42%) were female and 38 (58% were male. A total of 27 participants (42%) were recruited in the urban setting of Freetown and 38 (58%) in the rural setting of Tonkolili	The knowledge gained from experiences and reflections of communities, health workers and Ebola survivors living in the midst of an outbreak of this magnitude.To inform future intervention strategies.
78	English	Kang et al. 2018	Working experiences of nurses during the Middle East respiratory syndrome outbreak	2018	Kang, H. S., Son, Y. D., Chae, S. M., & Corte, C. (2018). Working experiences of nurses during the Middle East respiratory syndrome outbreak. Int J Nurs Pract, 24(5), e12664. https://doi.org/10.1111/ijn.12664	South Korea (Asia)	healthcare facilities	Middle East respiratory syndrome (MERS)	To explore working experiences of nurses during Middle East respiratory syndrome outbreak.	August to December 2015	Qualitative	focus groups and individual in‐depth interviews					International team								*27 nurses working in 9 university‐affiliated hospitals in Seoul and 1 general hospital in Kyoungki Province, South Korea. *7 focus group, each focus group was comprised of 2 to 5 participants. * 3 individual in-deipth interviews	To identify the working experiences of nurses during MERS outbreak in South Korean and give some recommendations about on public health emergency management and support suggestions to the overload nurses.
79	English	Kim 2018	Nurses’ experiences of care for patients with Middle East respiratory syndrome-coronavirus in South Korea	2018	Kim, Y. (2018). Nurses' experiences of care for patients with Middle East respiratory syndrome-coronavirus in South Korea. Am J Infect Control, 46(7), 781-787. https://doi.org/10.1016/j.ajic.2018.01.012	South Korea (Asia)	healthcare facilities	Middle East respiratory syndrome (MERS)	To identify psychological stress in nurses who cared for MERS-CoV patients and to identify systemic problems of the Korean healthcare system using a phenomenological approach to deeply understand the meaning and essence of nurses' experiences.	December 15 2016 to March 20 2017	Qualitative	indepth individual interviews					National team								12 nurses working at general hospitals, and they were recruited from 4 hospitals; there were 8 female and 4 male participants. The average age was 31.83, and the average clinical career had a duration of 6.88 years. In terms of education level, 11 participants had bachelor’s degrees, and 1 had an associate’s degree; 6 participants were married, and 2 were head nurses. Nine participants worked in …	This research will be a basic resource to establish a safer healthcare system that can protect both patients and healthcare providers and respond quickly and systematically to similar situations in the future.
80	English	Sun et al. 2020	A qualitative study on the psychological experience of caregivers of COVID-19 patients	2020	Sun, N., Wei, L., Shi, S., Jiao, D., Song, R., Ma, L., Wang, H., Wang, C., Wang, Z., You, Y., Liu, S., & Wang, H. (2020). A qualitative study on the psychological experience of caregivers of COVID-19 patients. Am J Infect Control, 48(6), 592-598. https://doi.org/10.1016/j.ajic.2020.03.018	Henan province, China	healthcare facilities	COVID-19	To explore the psychology of nurses caring for COVID-19 patients.	January 20, to February 10, 2020	Qualitative	remote face-to-face interview					National team								20 nurses caring for patients with COVID-19 in the First Affiliated Hospital of Henan University of Science and Technology	To provide fundamental data for the psychological experience of nurses and further psychological intervention
81	English	Moloney et al. 2020	Experiences and Insights from the Early US COVID-19 Epicenter: A Rapid Assessment Procedure Informed Clinical Ethnography Case Series	2020	Moloney, K., Scheuer, H., Engstrom, A., Schreiber, M., Whiteside, L., Nehra, D., Walen, M. L., Rivara, F., & Zatzick, D. (2020). Experiences and Insights from the Early US COVID-19 Epicenter: A Rapid Assessment Procedure Informed Clinical Ethnography Case Series. Psychiatry, 83(2), 115-127. https://doi.org/10.1080/00332747.2020.1750214	King County,Washington State, USA	healthcare facilities	COVID-19	To apply the RAPICE approach to the rapidly evolving United States pandemic epicenter context to develop case studies and to conduct participant observation with clinical research team members, in order to derive generalizable lessons learned.	March 1, 2020 and March 16, 2020	Qualitative	RAPICE (The Rapid Assessment Procedure Informed Clinical Ethnography); The RAPICE approach incorporated the use of several data collection methods, including participant observation in clinical settings, the recording of field notes and jottings and the review of primary source documents (e.g., medical records, REDCap research notes).					National team								Reported 3 clinical patient cases	To provide early insights and lessons learned from a compilation of case studies and participant observation at the early epicenter of the United States COVID-19 pandemic.
82	English	Liu et al. 2020	The experiences of health-care providers during the COVID-19 crisis in China: a qualitative study	2020	Liu, Q., Luo, D., Haase, J. E., Guo, Q., Wang, X. Q., Liu, S., Xia, L., Liu, Z., Yang, J., & Yang, B. X. (2020). The experiences of health-care providers during the COVID-19 crisis in China: a qualitative study. Lancet Glob Health, 8(6), e790-e798. https://doi.org/10.1016/S2214-109X(20)30204-7	Hubei province, China	healthcare facilities	COVID-19	To describe the experiences of these physicians and nurses caring for COVID-19 in the early stages of the outbreak.	Feb 10 to Feb 15, 2020	Qualitative	semi-structured, in-depth interviews by telephone					International team								9 nurses and 4 physicians	To safeguard the wellbeing of health-care providers; To promote preparedness and efficacy in crisis management
83	English	Chaiprakobwiriya et al 2020	Rapid Gender Analysis for COVID-19: Gendered Impact of the COVID-19 Pandemic on Migrants in Thailand – June 2020	2020	Chaiprakobwiriya, N., Phuengnet, S., Phannajit, N., & Dolah, S. (2020). Rapid Gender Analysis for COVID-19: Gendered Impact of the COVID-19 Pandemic on Migrants in Thailand. https://reliefweb.int/attachments/113d6bfd-32f8-39d2-a40a-8b368153a40d/GiE_Learning_RGA_Migrants-in-Thailand_COVID-19_June2020.pdf	Thailand(Samut Sakon and Pattani)	communities	COVID-19	1. Assess the gendered impact of the COVID-19 pandemic on migrant workers from Myanmar and Cambodia in Pattani and Samut Sakon province; 2. Echo migrants’ voice in the COVID-19 response and post-pandemic recovery; 3. Provide policy recommendations that reflect the different needs of migrant men and women.	April 2020 to June 2020. Primary Data Collection was conducted from 21-24 May 2020 on-site in Samut Sakon and 26-28 May 2020 in Pattani via Zoom application	Qualitative	Face to face and online semistructured interviews					International team								* Interview 29 migrants (housewives, fishermen, male and female seafood workers and pregnant women)	* identify the COVID-19 pandemic response and recovery for female and male migrant workers in Thailand. *policy recommendations are categorized into three key areas, gender responsiveness, emergency response and economic and livelihood recovery and policy dialogue.
84	English	UN-Habitat 2020	UN-Habitat Lebanon Unions of Municipalities' COVID-19 Rapid Assessment Report, May 2020	2020	UN-Habitat. (2020). UN-Habitat 2020-Lebanon Unions of Municipalities' COVID-19 Rapid Assessment Report. https://unhabitat.org/sites/default/files/2020/06/un-h_uoms_covid-19_rapid_assessment_report_2020.06.22_final.pdf	Lebanon	communities	COVID-19	1.Identify current response undertaken by local authorities,identify gaps and propose potential solutions through acupuncture projects and fundraising; 2. Understand how to better support local authorities and communities as front-line responders; 3. Contribute to a broader coordinated response by sharing findings with all concerned actors and leveraging actions by others; 4. Identify key urban c…	From 6 to 15 April 2020	Qualitative	Unstructured interviews					International team								*Interviews the informants 34 unions of municipalities and 5 individual municipalities covering 7 governorates: Akkar, North, Baalbeck-Hermel, Bekaa, Mount Lebanon, South and Nabatiyeh (Both rural and urban areas)	*Identify some needs of vulnerable areas in Lebanon during pandemic period. * Recommendations to different stakeholders, aid agencies,subnational and local governments, to ensure the most vulnerable municipalities and communities receive the support they need.
85	English	Anderson 2020	Daring to Ask, Listen, and Act: A Snapshot of the Impacts of COVID-19 on Women and Girls' rights and sexual and reproductive health - April/May 2020	2020	Anderson K. (2020) Daring to ask, listen and act: a snapshot of the impacts of COVID on women's and girl's rights and sexual and reproductive health. UNFPA Jordan. https://jordan.unfpa.org/sites/default/files/resource-pdf/20200511_Daring%20to%20ask%20Rapid%20Assessment%20Report_FINAL.pdf.	Jordan	communities	COVID-19	To measure the impact of COVID-19 on gender-based violence and sexual and reproductive health and rights among adolescent girls (defined as girls ages(10-17) and young women aged (18-24) in Jordan, including persons with disabilities (PwD).	the final two weeks of April 2020	Mixed method	surveys, key informant interviews, focus group discussions					International team								*360 remote and telephone surveys targeting adolescent and adult men and women in Irbid, Karak, Amman governorates and Azraq and Za'atari refugee camps; *28 key informant interviews (KII) with (Sexual and Reproductive Health) GBV and Gender-based Violence(SRH) service providers, youth educators, and members of the government; and *Two focus group discussions (FGD) with women and girls from the re…	*Assess the needs of adolescent girls and young women both Jordanian, Syrians and other refugees during the COVID-19 outbreak; *Identify the main obstacles of adolescent and young women and girls to seek help and the availability to get services during the crisis; * Identify to potential areas that NGO and other partner can collaborate during COVID-19; *Provde some policy and program recoomendati…
86	English	HelpAge 2020	Impact of COVID 19 on the lives of older people in Pakistan	2020	HelpAge International (2020). Impact of COVID 19 on the lives of older people in Pakistan. https://reliefweb.int/attachments/71591751-06c1-31a2-8a90-1ef8aafa3b4d/Needs%20Assessment%20for%20OP%20-%20COVID19.pdf	Pakistan(Karachi, Jacobabad, Shikarpur (Sindh) and Peshawar and	NGO	COVID-19	the impact of COVID 19 on older people and their communities in where HelpAge has an on-going programme including Karachi, Jacobabad, Shikarpur (Sindh) and Peshawar and Nowshera in Khyber Pakhtunkhwa	March 20th, 2020	Qualitative	Telephone interview					Don't know the author								* 46 key informants were interviewed telephonically representing older people associations (OPAs), departments of health, social welfare, disaster management authorities and care homes for older people.	*Provide some action recommendations to NGOs
87	English	Gercama et al. 2019	A rapid qualitative study on preparedness and community perceptions, Yei River State, South Sudan - December 2019	2019	Gercama, I., Bedford, J., Tulloch, O. (2019). “We have to work together as one to stop Ebola”. A rapid qualitative study on preparedness and community perceptions. Yei River State, South Sudan. Save the Children International. (https://reliefweb.int/attachments/8ff3f366-4248-35b0-9df4-1614990b9e9a/anthrologica_save_the_children_yei_river_state_south_sudan_final_report.pdf)	South Sudan,Yei River State	communities	Ebola	Assessment of community perceptions about the Ebola outbreak and preparedness activities in Yei River State, South Sudan. Specifically it addressed: disease surveillance, infection prevention and control, risk communication and community engagement.	August and September 2019	Qualitative	key informant interviews, community mapping exercises and focus group discussions					International team								* 166 participants, of which 55% were male (N=91) and 45% were female (N=75). *9 focus groups 3 community mapping exercises 44 key informant semi-structured in-depth interviews	*provide granular information about the perceptions of communities and health workers in locations in Yei River State supported by the Consortium, in relation to Ebola preparedness and outbreak activities; *support localised and agile response to the threat of Ebola in South Sudan and to directly contribute to the EVD Preparedness work of the Consortium.
88	English	Global Health Cluster COVID-19 Task Team 2020	Technical gaps and operational challenges in delivering COVID-19 response activities and maintaining essential health services in humanitarian settings Health Cluster Survey Findings	2020	Global Health Cluster COVID-19 Task Team (2020). Health Cluster Survey Findings: Technical gaps and operational challenges in delivering COVID-19 response activities and maintaining essential health services in humanitarian settings https://healthcluster.who.int/docs/librariesprovider16/meeting-reports/ghc-covid-tt-survey-findings.pdf?sfvrsn=47026202_1&download=true	Online	NGO	COVID-19	understand key technical and operational challenges being faced at country level in low capacity or humanitarian settings.	August 18 to September 1, 2020 and available in French and English	Mixed method	open-ended questions					International team								*A total of 211 completed surveys were received from 34 countries of operation and 112 organizations	*highlight the technical and operational challenges being faced by health clusters and health cluster partners in responding to COVID-19 in humanitarian settings and identify the support that is needed. *provide further insights at the national level on technical gaps and operational challenges as well as localized solutions.
89	English	Global Health Cluster COVID-19 Task Team 2020	Health Cluster Study Findings: Key Informant Interviews from Six Countries Technical gaps, operational challenges and good practice delivering COVID-19 response and maintaining essential health services in humanitarian settings	2020	Schmid, A., Naamani, D., Al-Nasser, A., Mills, D., Broccoli, M., Junior, J., Rees, C., & Niescierenko, M. (2020). Health Cluster Study Findings: Key Informant Interviews from Six Countries H. Cluster. https://healthcluster.who.int/docs/librariesprovider16/meeting-reports/ghc-covid-19-task-team-kiis.pdf?sfvrsn=52215864_1&download=true	Cox’s Bazar (Bangladesh), Burkina Faso, Chad, Iraq, NE Nigeria and Yemen	NGO	COVID-19	1. To determine urgent gaps in existing guidance or guidance that need contextualizing to low capacity or humanitarian settings 2. To determine operational challenges that health clusters, health cluster partners or implementing partners (in non-cluster countries) are facing 3. To capture good practices, innovations or adaptations that have addressed challenges 4. To identify opportunities to sup…	August 2020	Qualitative	Semistructured interviews					International team								*64 key informant interviews were conducted with health cluster partners and coordination team members in six countries where the cluster is activated	*Identify the challenges Health Clusters and Health Cluster partners face to respond to COVID-19 in humanitarian and low resource settings. *provide guidance to inform the evolving and ongoing COVID-19 response in humanitarian contexts
90	English	Napier and Mafigiri 2020	Vulnerability assessment and community engagement in Uganda	2020	Napier, D., & Mafigiri, D. (2020). Vulnerability assessment and community engagement in Uganda. (Unpublished manuscript)	Kampala, Uganda	NGO	COVID-19	to address is both the knowledge gap (research-based aspects of the vulnerability assessment) and the stakeholder need (innovation-based aspect of community engagement).	February to March 2020	Mixed method	questionnaire; interiew; ethonographic observation					International team								*99 interviews were conducted among people from people from Somalia, Democratic Republic of Congo, South Sudan, Sudan and Eritrea.They included people who were unemployed; driven out of their countries because of war; single parents.	localizing mitigation measures by understanding cultural, long-term, and non-intended consequences of epidemic control measures.
91	Mandarin (TW)	Kuan-Ling CHEN et al. 陳冠伶	The Impact of the COVID-19 Pandemic on the Health and Coping Behaviors of Patients With Treatment-Resistant Depression 探索 COVID-19 疫情對難治型憂鬱症病人健康與因應行為之影響	2020	陳冠伶, 洪韡倢, 李明濱, 陳宜明, & 吳佳儀. (2020). 探索 COVID-19 疫情對難治型憂鬱症病人健康與因應行為之影響. 護理雜誌, 67(5), 56-64.	Taiwan	heathcare facilities	COVID-19	This study was designed to explore the related changes in daily life and impacts on the well-being of a group of patients with chronic treatment-resistant depression (TRD) during the COVID-19 pandemic.	January and May 2020	Qualitative	Structured Interviews (Offline or Telephone interview)					National team								116 respondents referred by the psychiatrists from two teaching hospitals	1.Results will help front-line medical staff to remove the stereotypes of TRD (treatment-resistant depression). 2.Assisting in early return to diagnosis and appropriate medical treatment to avoid unnecessary serious consequences caused by the epidemic.
92	Mandarin (CH)	严露培 et al. 2020	A qualitative study among frontline healthworkers' recognition and feelings of temperatre screening in transportation crossroad during COVID-19 新型冠状病毒肺炎疫情期间基层卫生人员对执行交通关口体温排查的认知和感受的质性研究	2020	严露培, 姚丽丽, & 李跃荣. (2020). 新型冠状病毒肺炎疫情期间基层卫生人员对执行交通关口体温排查的认知和感受的质性研究. 检验医学与临床.	Sichuan Province in China	community	COVID-19	To understand frontline healthworkers' recognition and feelings of people, drivers and passengers in temperature screening during the COVID-19 outbreak and provide a reference basis for primary organizations to improve emergency management for public health emergencies.	21 to 24 February 2020 3 days	Qualitative	Indepth interview					National team								10 frontline healthcare workers were selected in January 2020 Participated in a temperature screening at a traffic gate in a town in Sichuan Province from 24 to February 20 (1 head pharmacist, 7 nurses, 2 general practitioners, average age 33.20±8.12)	To identify frontline health workers recognition and feelings and improve the management of public health emergency.
93	Mandarin (CH)	宋辉 et al. 2020	The assistance willingness of mental health workers in COVID-19 epidemic: a qualitative research 心理卫生工作者参与新冠肺炎疫情现场心理危机干预意愿的质性研究	2020	宋辉, 姚晓波, 赵红, 赵峻, 赵静, 罗利, 雷江, 任燕霞, 彭应君, & 徐宏. (2020). 心理卫生工作者参与新冠肺炎疫情现场心理危机干预意愿的质性研究. 四川精神卫生, 33(2), 107-110.	Mianyang city of Sichuan province in China	healthcare facilities	COVID-19	To explore the perceptions of mental health workers to participate in psychological crisis intervention on the COVID-19 outbreak and understand their feelings, and increase the enthusiasm of mental health workers to conduct psychological interventions in the epidemic.	February 2020	Qualitative	Face to face, semi-structured, in-depth interview					National team								10 participants mental health workers average age（38. 35±3. 16）, 5 female and 5 male during Covid-19 in Mianyang City, Sichuan Province, China	To gain perceptions of ten mental health workers to intervention in the psychological crisis of the epidemic, and provide references for formulating more effective and targeted psychological crisis intervention measures.
94	Mandarin (CH)	张瑜 et al. 2020	Experience of Frontline Clinicians Fighting against COVID-19:a Qualitative Study 临床一线医师面对新型冠状病毒肺炎疫情真实体验的质性研究	2020	张瑜, 何苗, 李春华, & 许瑞家. (2020). 临床一线医师面对新型冠状病毒肺炎疫情真实体验的质性研究. 中国全科医学, 23(9), 1078.	China	healthcare facilities	COVID-19	To investigate the experience and feelings of frontline clinicians fighting against COVID-19，providing a reference for the delivery of corresponding psychological intervention for this group and for epidemic control and prevention.	1 to 7 February 2020 6 days	Qualitative	in-depth online semi-structured individual interviews					National team								15 frontline clinicians fighting against COVID-19 from hospitals(Shanxi province, Tianjin city, Guangdong probince, Hubei probince, Yunnan province, Hainan probince)	provide a basis for the improvement of emergency plan and public health management.
95	Mandarin (CH)	宋燕 et al. 2020	Qualitative Study of Psychological Experience in Patients with Novel Coronavirus Pneumonia 新型冠状病毒肺炎患者心理体验的质性研究	2020	宋燕, 马俊, & 庞晓华. (2020). 新型冠状病毒肺炎患者心理体验的质性研究. 长治医学院学报, 34(2), 105-108.	Shanxi	healthcare facilities	COVID-19	To understand the psychological status of patients with novel coronavirus pneumonia (referred to as COV- ID-19), and to provide a basis for developing effective psychological interventions to promote the early recovery of patients’ physical and mental health.	23 January to 20 February 2020 28 days	Qualitative	semi-structured personal in-depth interview					National team								8 patients with COVID-19	provide a basis for developing effective psychological interventions to promote the early recovery of patients’ physical and mental health.
96	Mandarin (CH)	施李娟, et al. 2020	A qualitative study on experiences of medical workers in the fight against COVID-19 抗击新型冠状病毒肺炎疫情医护人员内心体验的质性研究	2020	施李娟, 胡杰, 胥丽, & 谢明晖. (2020). 抗击新型冠状病毒肺炎疫情医护人员内心体验的质性研究. 中西医结合护理 (中英文), 6(6), 42-45.	Wuhan	heathcare facilities	COVID-19	To investigate the experience of medical workers in the fight against the COVID-19	February 2020	Qualitative	semi-structured interview					National team								10 medical workers in the fight against COVID-19	Identify the positive and negation experience of medical workers to participate in the Wuhan COVID-19 mangement and probide some intervention suggestions
97	Mandarin (CH)	李娜 et al. 2020	Study on the experience of medical and nursing services supported by mobile health care for patients during the epidemic of coronavirus disease 2019 新型冠状病毒肺炎疫情期间患者对移动医疗及护理服务体验的研究	2020	李娜, 黄玉婷, 张学颖, 黄婉维, & 张惠婷. (2020). 新型冠状病毒肺炎疫情期间患者对移动医疗及护理服务体验的研究. 中华护理杂志, 55(S1), 388.	China (Guangdong province)	healthcare facilities	COVID-19	To explore the medical and nursing service experience ounder mobile health care in breast cancer patients during the outbreak of coronavirus disease 2019 (COVID-19).	February 2020	Qualitative	semi-structured interviews (face to face, wechat or telephone online interviews)					National team								17 female patients with breast cancer, age range from 28 to 65 (44.88±11.92)years old.	Recommendations to improve and develop mobile health care during epidemics
98	Mandarin (CH)	程俊亚 et al. 2020	Management experience of isolation ward for corona virus disease 2019: a retrospective study 新型冠状病毒肺炎隔离病房的管理工作体验回顾性研究	2020	程俊亚, 姚明, 徐笑月, 居俏艳, 章美琪, 费叶萍, 杨冬梅, 马娟妹, 张红燕, 王冶楚, 丁美华, & 刘学英. (2020). 新型冠状病毒肺炎隔离病房的管理工作体验回顾性研究. 中国中西医结合急救杂志, 27(3). http://qikan.cqvip.com/Qikan/Article/Detail?id=7102208651	Jiaxing city, Zhejiang province, China	healthcare facilities	COVID-19	To understand the management experience of head nurses working in isolation ward for corona virus disease 2019 (COVID-19) in prefeclure—level designated infectious disease hospital, so as to provide reference for the nursing management of isolation ward for severe infectious diseases in future	March 2020	Qualitative	semi-structured indepth interviews					National team								8 head nurses from the First Jiaxing hospital	Recoomendation to improve the management of hospitals Isolation wards during COVID-19 or similar pandemics.
99	Mandarin (CH)	符国帅 and 李高鹏. 2020	Work experience of healthcare workers in a desinated hospital for COVID-19: A qualitative study 新型冠状病毒肺炎定点收治医院医护人员工作体验的质性研 究	2020	符国帅, & 李高鹏. (2020). 新型冠状病毒肺炎定点收治医院医护人员工作体验的质性研究. 全科护理.	Bengbu city, Anhui probince, China *	healthcare facilities	COVID-19	To assess the experience and perceptions of health professionals working in a provincial designated hospital for Covid-19,and provide recommendations for the futue trainning to respnse public health emergency.	February 2020	Qualitative	idepth interviews					National team								5 nurses and 5 doctors from a provincial designated hospital for COVID-19 in Bengbu city, Anhui province.	identify the work experience and perceptions of healthcare professionals at a provincal desinated hospital during COVID-19 outbeak period in China
100	Mandarin (CH)	苗琪琪 et al. 2017	The lived experience of nurses during the treatment of patients infected with avian influenza A (H7N9) virus: a qualitative research 护士在救治人感染 H7N9 禽流感患者时的工作体验	2017	苗琪琪, 刘铭扬, 郑沙沙, 林奕, 操静, 徐六妹, 刘映霞, 王燕, 袁静, & 陈敬芳. (2018). 护士在救治人感染 H7N9 禽流感患者时的工作体验. 中华护理杂志, 53(6), 720-723.	Shenzhen, China	healthcare facilities	H7N9	To describe the lived experience of nurses during the treatment of patients infected with avian influenza A (H7N9) virus,and providereferences for formulating much more complete nursing counter measures and improving the response capacity to avian influenza pandemic	March-June 2017 About 4 months	Qualitative	semi-structured face to face , 1 to 1 interviews					National team								10 nurses working in a infectious hospital in CHina	1. Enhance the infectious diseases specialist hospotal's healthcare systems; 2. Improve the nurses ablity in front of pandemics.
101	Mandarin (CH)	谭芳 et al. 2020	Anxiety of frontline medical staff during the epidemic of COVID-19: A mixed study 新型冠状病毒肺炎疫情期一线医护人员焦虑的混合研究	2020	谭芳, 盛丽乐, 张瑞芹, 吴茜, & 兰星. (2020). 新型冠状病毒肺炎疫情期一线医护人员焦虑的混合研究. 护理学杂志.	Wuhan	heathcare facilities	COVID-19	To assess anxiety of frontline medical staff during the Covid-19 outbreak in Wuhan, China and provide references for promiting the psychological mential health.	10 to15 February 2020 5 days	Mixed mehod	Semi-structured indepth remote video online interview					National team								7 nurses, 3 doctors from 110 frontline healthcare workers in Wuhan during the COVID-10 outbreak	Recommendation to promote staff mental health during disease outbreaks
102	Mandarin (CH)	邱菊 et al. 2020	Qualitative research on impact of COVID-19 epidemic on diagnosis and treatment experience of breast cancer patients 新型冠状病毒肺炎疫情对乳腺癌患者诊疗体验的质性研究	2020	邱菊, 黄洁, 杨晓, & 罗凤. (2020). 新型冠状病毒肺炎疫情对乳腺癌患者诊疗体验的质性研究. 重庆医科大学学报, 45(7), 1041.	Chongqing, China	healthcare facilites	COVID-19	To comprehend the diagnosis and treatment experience of breast cancer patients during the coronavirus disease 2019(COVID-19)epidemicthroughqualitativeinterviews,soastoexplorehowtoimplementbetterdiagnosisandtreatmentservices.	February to March 2020	Qualitative	Semi-structured indepth interview					National team								12 breast cancer patients in Chongqing	To understand the feeling and perceptions of breast cancer patients and identify their treatment dificulties
103	Mandarin (CH)	陈玉琴 et al. 2020	A qualitative study of isolation patients anxiety factors during COVID-19 新冠肺炎疫情下隔离患者住院期间焦虑原因的质性研究	2020	陈玉琴, 宋湘红, 任晓晓, 邝惠冰, & 许智红. (2020). 新冠肺炎疫情下隔离患者住院期间焦虑原因的质性研究. 湖北医药学院学报.	Guangdong province, China	healthcae facilities	COVID-19	To identify the factors that influence the isolation patents anxiety during hospitalization under COVID-19	14 to 27 February 2020 13 days	Qualitative	face to face, semi-structured, in-depth interview					National team								12 patients need medical isolation during hospitalization with anxiety when the COVID-19 outbreak, 7 male and 5 female	To provide recommendations for refine infectious hospitalization patients' anxiety level.
104	Mandarin (CH)	高蕾 et al. 2020	Psychological experience in maintenance hemodialysis patient during COVID-19 outbreak: A qualitative research 新型冠状病毒肺炎疫情期间维持性血液透析患者心理体验的质性研究	2020	高蕾, 黄映玲, 范世玲, 邱丽嫦, & 吴溶. (2020). 新型冠状病毒肺炎疫情期间维持性血液透析患者心理体验的质性研究. 中西医结合护理 (中英文), 6(5), 37-40.	China	healthcare facilities	COVID-19	To exlore psychological experience and coping strategies among maintenance haemodialysis (MHD) patients during Covid-19, recommendations for nursing clinical interventions	3 to 7 February 2020 4 days	Qualitative	Semi-structured indepth interview					National team								8 maintenance hemodialysis (MHD) patients in a hospital during COVID-19 outbreak	Recoomendation to improve clinical nursing interventions
105	Mandarin (CH)	鲁桂华 et al. 2020	A qualitive study on the experience of hospitalized patients witli hematological diseases during the COVID-19 outbreak 新型冠状病毒肺炎疫情期间血液病住院患者相关体验的质性研究	2020	鲁桂华, 胡娟, 缪英霞, 彭艳妮, 罗文, & 罗艳蓉. (2020). 新型冠状病毒肺炎疫情期间血液病住院患者相关体验的质性研究. 中西医结合护理, 6(4), 8.	Shanghai, China	healthcare facilities	COVID-19	To explore the experience of hospitalized patients with hematological diseases during the COVID-19	February to March 2020	Qualitative	face to face semi-structured in-depth interview					National team								9 patients with hematological diseases	To understand the feelings and needs of patients withi hematological diseases during this special period，and pay atention to the physical and mental health of patients to improve the overall quality of life of patients
106	Mandarin (CH)	黄永丽 et al. 2020	Qualitative study of the psychological experience of medical workers at a fever clinic during the coronavirus disease 2019 epidemic 新型冠状病毒肺炎疫情期间发热门诊医护人员心理体验的质性研究	2020	黄永丽, 宋霞, 贺文英, 陈果, 顾琼, & 郭声敏. (2020). 新型冠状病毒肺炎疫情期间发热门诊医护人员心理体验的质性研究. 西南医科大学学报, 43(5), 515-518.	Sichuan province, China	healthcare facilities	COVID-19	To investigate the psychological experience of medical workers at a fever clinic during the coronavirus disease 2019 (COVID-19) epidemic，and to clarify the practical problems and develop targeted interventions.	25 January to 15 February 2020 21 days	Qualitative	semi-structured indepth interviews					National team								16 medical workers at the fever clinic, 8 doctors and 8 nurses; 5 male and 11 female, average age 31.6	to clarify the practical problems and develop targeted interventions for frontline medical workers during pandemic
107	Mandarin (CH)	刘海艳 et al. 2020	A qualitative study of rescue nurses psychological response in COVID-19 areas 新型冠状病毒肺炎疫区救援护士心理应激的质性研究	2020	刘海艳, 郑柏芳, 杨誉芬, 蒋倩, & 卢文颖. (2020). 新型冠状病毒肺炎疫区救援护士心理应激的质性研究. 全科护理, 18(7), 820V822.	Hubei province, China	healthcare facilities	COVID-19	To assess the psychological experience of rescue nurses involved in Covid-19 response in Hubei Province, China.	Late December to 11 February 2020	Qualitative	individual semi-structured in-depth interviews; focus group interview					National team								15 rescue nurses. 9 for individual in-depth interview; 9 for focus group semi-structured interview	To identify the psychological response of rescue nurses during COVID-19 outbreak and give recommendations for hospital management leaders to better preparation and better support for the rescue nurses.
108	Mandarin (CH)	刘玉娥 et al. 2020	Qualitative study on psychological experience of front-line nurses combating new coronavirus pneumonia 抗击新型冠状病毒肺炎疫情临床一线支援护士心理体验的质性研究	2020	刘玉娥, 翟忠昌, 胡德英, 李敏, 杨林杰, & 徐芬. (2020). 抗击新型冠状病毒肺炎疫情临床一线支援护士心理体验的质性研究. 中华现代护理杂志, 26. https://doi.org/10.3760/cma.j.cn115682-20200220-00874	China (not specified Wuhan or Hubei)	healthcare facilities	COVID-19	To explore the psychological experience of front-line nurses combating the novel coronavirus pneumonia (NCP) epidemic and provide suggestions and evidence for clinical interventions.	January 25th to 27th, 2020	Qualitative	face to face semi-structured in-depth interview					National team								10 frontline nurses, age range from 24 to 36	provide suggestions and evidence for clinical interventions in panemic management.
109	Mandarin (CH)	姚秋明 et al. 2020	A qualitative study of fever clinic nurses experiences in designated hospitals for COVID-19 新型冠状病毒肺炎定点医院发热门诊护士体验的质性研究	2020	姚秋明, 方跃平, 韦彩云, 苏春雄, 莫双燕, & 黄利雪. (2020). 新型冠状病毒肺炎定点医院发热门诊护士体验的质性研究. 内科.	Nanning city, Guangxi province, China	healthcare facilities	COVID-19	To understand the real experiece of fever clinic nurses during COVID-19 and to provide intervention suggetstions.	23rd January to 13th February 2020	Qualitative	individual interview					National team								11 nurses in fever clinic from Guangxi Nanning Number Four Hospital	Better understanding the nurses real experience
110	Mandarin (CH)	宋彩玲 et al. 2020	A qualitative study on the work experience of the first-line nurses during the COVID-19 outbreak in Fuyang city 阜阳市新型冠状病毒肺炎疫情首批一线护士工作体验的质性研究	2020	宋彩玲, 祖大玲, 黄敏, & 王莹莹. (2020). 阜阳市新型冠状病毒肺炎疫情首批一线护士工作体验的质性研究. 蚌埠医学院学报, 45(5), 695-698.	Fuyang city, Anhui province, China	healthcare facilities	COVID-19	To investigate the work experience of the first-line nurses fighting against major public health emergency corona virus disease 2019 outbreak in infectious disease hospital of Fuyang city，and provide the strategic support for other major infectious disease outbreak in the future.	20th January to 4th February 2020	Qualitative	semi-structured face to face interview					National team								15 nurses age range from 24 to 50 from ICU and infectious department	To identify the work experience of nurses in local frontline hospitals and provide some support suggestions to improve their negative psychological experience and provide personalized guidance and support for the troubled nurses.
111	Mandarin (CH)	张文玉 et al. 2020	A qualitative study of emergency pre-check triage nurses work experience during COVID-19 急诊预检护士在新型冠状病毒疫情期间工作体验的质性研究	2020	张文玉, 陈珍妮, 罗蓉, 李秋萍, & 林美凤. (2020). 急诊预检护士在新型冠状病毒疫情期间工作体验的质性研究. 基层医学论坛.	Longyan city, Fujian povince,China	healthcare facilities	COVID-19	To summanry the clinical work experience of emergency pre-check triage nurses during COVID-19 period.	January to February 2020	Qualitative	semi-structured Indepth interview					National team								11 nurses work in emergency pre-check triage, 8 felmale and 3 male, age range from 25 to 48	To understand the emergency pre-check nurses work experience during COVID-19 and provide recommendations to the nurse manager and improve their response ablity to pandemic.
112	Mandarin (CH)	张颖 and 程红萍 2020	A qualitative study of psychological experience of frontline nurses in the management of COVID-19 抗击新型冠状病毒肺炎一线护理人员心理体验的质性研究	2020	张颖, & 程红萍. (2020). 抗击新型冠状病毒肺炎一线护理人员心理体验的质性研究. 长治医学院学报, 34(1), 11-13.	Wuhan and Qianjiang city, Hubei province, China	healthcare facilities	COVID-19	To understand psychologial experience.	Janurary 30 to February 15 2020	Qualitative	Indepth interview via Wechat video online					National team								7 nurses, 5 female and 2 male, age from 28 to 45, including 2 head nurses	To provide references to cope with their psychological crisis
113	Mandarin (CH)	李格丽 et al. 2020	A qualitative study of clinical frontline nurses physical and psychological experience in the prevention and management of COVID-19 临床一线护士在新型冠状病毒肺炎防控中身心体验的质性研究	2020	李格丽, 张全会, 范晶晶, 蓬勃, 李秋明, 姚晚侠, & 辛爱利. (2020). 临床一线护士在新型冠状病毒肺炎防控中身心体验的质性研究. 全科护理, 18(6), 682-686.	Shenzhen and Xian city, 2020	healthcare facilities	COVID-19	To understand clinical frontline psychological and physical experiences during COVID-19 and provide references for the right managemento of COVID-19	January 2020	Qualitative	Semi-structured indepth interview via Wechat video online					National team								15 nurses from Internal meidicine, Infectious disease department, Surgical, ICU, Repiratory , 6 in Xian and 9 in Shenzhen, 5 male and 10 female, age range from 24 to 41.	Better understanding the nurses real experience
114	Mandarin (CH)	杜金龙 et al. 2020	A qualitative study on psychological experience of nurses aiding Hubei Province during outbreak of Coronavirus Disease 2019 新型冠状病毒肺炎疫情期间援鄂护士心理体验的质性研究	2020	杜金龙, 许悦, 窦英茹, & 史甜. (2020). 新型冠状病毒肺炎疫情期间援鄂护士心理体验的质性研究. 实用临床医药杂志, 24(11), 129-132.	Wuhan, China (Nurses are from Jiangsu province)	healthcare facilities	COVID-19	To investigate the psychological experience of the seventh batch of nurses of Jiangsu Province who provided aiding for Hubei Province，and to understand the psychological status of long distance suport nurses in Hubei Province during the outbreak of Coronavirus Disease 2019	February to March 2020	Qualitative	face to face semi-structured interview					National team								10 nurses from Jiangsu to support in Wuhan, 9 female and 1 male, age range from 24 to 37	To provide the basis for humanistic care of nurses after the epidemic.
115	Mandarin (CH)	杨秋 et al. 2020	A Qualitative Research on True Experience of the Nurses Assisting Hubei During the Epidemic Period of COVID-19 新冠肺炎疫情期间援鄂护士真实体验的质性研究	2020	杨秋, 秦娜梅, 陈丽洁, 王如冰, 赵彤彤, & 王晶晶. (2020). 新冠肺炎疫情期间援鄂护士真实体验的质性研究. 上海护理, 20(5), 27-30.	Wuhan, China	healthcare facilities	COVID-19	To gain insight into the true experience of nurses assisting Hubei during the epidemic period of COVID-19, so as to further provide reference for improving emergency nursing management.	March 2020	Qualitative	Semi-structured interview via Wechat video online					National team								11 nurses from Shanghai to support Hubei province during COVID-19 pandemic, age range from 21 to 31, all are female	To further provide reference for improving emergency nursing management.
116	Mandarin (CH)	林妍希 et al. 2020	A qualitative study on psychological experience and coping style of nurses who participated in the emergency rescue against 紧急异地救援抗击新型冠状病毒肺炎疫情护士的心理体验与应对方式的质性研究	2020	林妍希, 刘卫华, 邓颖, 曾辉, 毛华琴, 阳文功, & 蒋维连. (2020). 紧急异地救援抗击新型冠状病毒肺炎疫情护士的心理体验与应对方式的质性研究. 中西医结合护理, 6(3), 21.	Wuhan	heathcare facilities	COVID-19	To investigate the psychological experience and coping style of nurses who participated in the emergency rescue against COVID-19.	February 2020	Qualitative	Face to face interview					National team								12 nurses from Guangxi to support Wuhan Central Hopital, 3 male and 9 felmle, age range from 25 to 40	To provide some practical suggestions for rescue management during COVID-19
117	Mandarin (CH)	汪晖 et al. 2020	Trainning needs of first-line nurses fighting against COVID-19: a qualitative study 新型冠状病毒肺炎疫情防控一线护理人员培训需求的质性研究	2020	汪晖, 刘于, 王颖, 于明峰, 张文艳, 杨伟梅, 张梦, & 黄毅. (2020). 新型冠状病毒肺炎疫情防控一线护理人员培训需求的质性研究. 护理学杂志.	Wuhan	heathcare facilities	COVID-19	To explore the trainning needs of frontline nurses during the COVID-19 outbreak.	February 2020	Qualitative	remote face-to-face semi-structured interview					National team								25 nurses work in fever clinic or ward, 24 female and 1 male, age range fron 26-41 (32.2士4.0).	To identify the trainning needs of frontline nurses during public health emergency outbreak
118	Mandarin (CH)	王欣格 et al. 2020	Junior nurses' work eperience and coping strategies in isolation ward during COVID-19: a qualitative study 新冠肺炎疫情下低年资护士隔离病区工作体验及应对策略的质性研究	2020	王欣格, 文玉琼, 崔虹, & 邝惠冰. (2020). 新冠肺炎疫情下低年资护士隔离病区工作体验及应对策略的质性研究. 全科护理.	Guangdong province, China	healthcare facilities	COVID-19	To explore the junior nurses' pychological experience and coping response in isolation ward in Guangdong during COVID-19.	January to March 2020	Qualitative	face to face semi-structured in-depth interview					National team								10 junior contract nurses work less than three years, all female, unmarried, age range from 23 to 26	Providing recommendations to appropriate pressure relief solutions for junior nurses during epidemic
119	Mandarin (CH)	王莹 et al. 2020	A qualitative study on experience of nurses' delivering health care to patiens with COVID-19 in Fangcang shelter hospital 方舱医院护士护理新型冠状病毒肺炎患者体验的质性研究	2020	王莹, 喻姣花, 詹昱新, 叶旭阳, 徐玉兰, 张艳, & 王亚玲. (2020). 方舱医院护士护理新型冠状病毒肺炎患者体验的质性研究. 护理学杂志, 35(13), 48-51.	Wuhan, China	healthcare facilities	COVID-19	To understand the experience of nurses delivering healthcare to patients with COVID-19 in Fangcang shelter hospital.	25 February to 11 March 2020 17 days	Qualitative	Indepth individual interview					National team								11 nurses working in 6 Fangcang shelter hospitals, 1 male and 10 female, age range from 22 to 48 (32.1± 6.7)	To provide reference for nursing practice during batle against infectious disease.
120	Mandarin (CH)	王虹宇 and 沈旭慧	A qualitative study of psychological experience of junior clinical nurses during the COVID-19 outbreak 新型冠状病毒肺炎疫情期间低年资临床护士心理体验的质性研究	2020	王虹宇, & 沈旭慧. (2020). 新型冠状病毒肺炎疫情期间低年资临床护士心理体验的质性研究. 中西医结合护理 (中英文), 6(4), 1-3.	Zhejiang province, China	heathcare facilities	COVID-19	To explore the psychological experience of junior nurses during the COVID-19 outbreak.	March 2020	Qualitative	semi-structured Indepth interview via Wecha online					National team								10 junior nurses from different areas of Zhejiang, 1male and 9 female, age range from 23 to 26.	To identify the psychological pressure problem of junior cinical nurses and provide some suggestions for hospital manager to strengthen their social support.
121	Mandarin (CH)	王金英 et al. 2020	Qualitative study on working experience of COVID-19 healthcare care nurses􏰀􏰁 冠状病毒病患者照护护士工作体验的质性研究	2020	王金英, 何江娟, 朱建美, 裘江英, 王华芬, & 徐红贞. (2020). 2019 冠状病毒病患者照护护士工作体验的质性研究. 浙江大学学报 (医学版).	ZHejiang province, China	heathcare facilities	COVID-19	To study the working experience of COVID-19 care nurses	22 January to February 17 2020 26 days	Qualitative	remote semi-structured interviews					National team								22 nurses, 3 male and 19 female, age range from 24-43, 9 nurses have ICU work experience. When doing the interview, 2 nurses work in fever clinic, 17 nurses working in isolation area, 3 nurses are in quarantine.	To explore the wokrng experience of frontline nurses, provide nurses' support suggestions and preparation suggestions for hospital managers during pandemic.
122	Mandarin (CH)	田凡立 et al. 2020	Qualitative study on emotional experience of male nurses supporting Wuhan for fighting COVID-19 新型冠状病毒肺炎下援鄂男护士情绪体验的质性研究	2020	田凡立, 李惠玲, 杜美兰, 蒋芳琴, 张新梅, & 殷雪群. (2020). 新型冠状病毒肺炎下援鄂男护士情绪体验的质性研究. 护理学报, 27(12), 46-49.	Wuhan, China	healthcare facilities	COVID-19	To learn more about the real experience of male nurses suppoting Wuhn for fighting COVID-19 and provide them with support and help.	February to March 2020	Qualitative	semi-structured indepth interviews					National team								14 male nurses, age range from 26 to 32, 9 senior nurses and 5 junior nuses	To explore the male nurses working experience and better understanding of their psychological and physical pressure.
123	Mandarin (CH)	葛静 and 孟江南 2020	Work experience among supporting nurses from Guangdong province during the epidemic o Coronavirus Diseases 2019: A qualitative study 新型冠状病毒肺炎疫情期广东省支援一线护士工作体验的质性研究	2020	葛静, & 孟江南. (2020). 新型冠状病毒肺炎疫情期广东省支援一线护士工作体验的质性研究. 护理学杂志, 35(10), 83-85.	Wuhan, China	healthcare facilities	COVID-19	Psychological and physical experience of first-line nurses originally from Guangdong Province aiding the Covid-19 response in Wuhan, China.	February 2020	Qualitative	semi-structured face to face interview					National team								13 nurse from different hospital department in Guangdong province to support Wuhan during COVID-19, 10 female and 3 male, age range from 24 to 45 (32.31士6.26), average 10 years work experiences. 9 nurses support isolation ward, 4 nurses support ICU.	To explore the nurses psychological and physical working experience from Guangdong province to support Wuhan during COVID-19 and provide recommendations for coping strategy.
124	Mandarin (CH)	詹梦梅 et al. 2020	Psychological Experience of First-Line Nurses with Needle-Stick Injury in the Fight against COVID-19Based on NVivo 12.0 Qualitative Analysis 基于 Nvivo 12.0 分析抗击新冠肺炎一线护士针刺伤后的心理体验	2020	詹梦梅, 李立群, 涂发妹, 王建宁, & 方萍萍. (2020). 基于 Nvivo 12.0 分析抗击新冠肺炎一线护士针刺伤后的心理体验. 南昌大学学报 (医学版), 60(5), 56.	Nanchang city, Jiangxi province, China	healthcare facilities	COVID-19	To explore the psychological experience and perception of first-line nurses after needle-stick injury in the fight against COVID-19，and to provide a theoretical basis for formulating targeted preventive measures.	20 January to 26 February 2020 37 days	Qualitative	Remote semi-structured interview via Wechat					National team								11 nurses from the COVID-19 isolation ward in the First Affiliated Hospital in Nanchang University, all are female, age range fron 23 to 35. 5 of them are junior nurse and 6 of them are senir nurses.	The study explored six kinds of psychological experiences and 37child nodes folowing needle- stick injury were summarized in the interview.The model of psychological experience of firstline nedle-stick injury nurses fighting against COVID-19 was constructed.And some suggestions for healthcare facilites management.
125	Mandarin (CH)	邓燕飞 et al. 2020	Work experience of frontline nurses in the management of COVID-19: a qualitative study 抗击新型冠状病毒肺炎疫情一线护士工作体验的质性研究	2020	邓燕飞, 杨艺, 蒋菲, & 何萍. (2020). 抗击新型冠状病毒肺炎疫情一线护士工作体验的质性研究. 微创医学, 15(1). http://qikan.cqvip.com/Qikan/Article/Detail?id=7101338350	Guilin city, Guangxi province, China	healthcare faciliteis	COVID-19	To understand clinical frontline nurses psychological experiences in the management of COVID-19.	1 to 20 February 2020 19 days	Qualitative	semi-structured indepth interviews					National team								10 nurses from Nanxishan Hospital in Guilin city, Guangxi province, all are female, age range from 24 to 40, 4 senior nurses and 6 junior nurses.	To provie some intervention suggestions for public health emergency management
126	Mandarin (CH)	郭慧玲 et al .2020	Qualitative study of work experience of support nurses in isolation unit for patients with severe COVID-19 重症新型冠状病毒肺炎病人隔离病房支援护士工作体验的质性研究	2020	郭慧玲, 宋春燕, 王改丽, 黄海燕, & 刘义兰. (2020). 重症新型冠状病毒肺炎病人隔离病房支援护士工作体验的质性研究. 护理研究, 34(6), 934-937.	Wuhan, China	healthcare facilities	COVID-19	To understand the work experiences of support nurses in severe isolation unit during COVID-19.	27 January to 3 February 2020 7 days	Qualitative	face to face semi-structured in-depth interview via wechat					National team								10 different background in terms working level , department and experince nurses from different areas of China to support a Wuhan infectious hospital through four batches, 3 male and 7 female, age range from 27 to 46	To idetify the postive and negative wok experience of support nurses during COVID-19 and provide some recoomendations for support nurses
127	Mandarin (CH)	郭潇, et al. 2020	A qualitative study on nurses' experience of participating in Balint-group-based activities in the context of a war against the COVID-19 outbreak 抗击新型冠状病毒肺炎疫情护理人员巴林特小组活动体验的质性研究	2020	郭潇, 代艺, 胡德英, & 程迪. (2020). 抗击新型冠状病毒肺炎疫情护理人员巴林特小组活动体验的质性研究. 护理学杂志.	Wuhan, China	heathcare facilities	COVID-19	To understand frontline nurses' experience of participating in Balint-group-based activities in the context of a war against the COVID-19 outbreak.	March to April 2020	Qualitative	face to face, semi-structured interviews					National team								18 nurses working in the frontline of a war a­ gainst the COVID-19 outbreak and having participated Balint-group-based activities, all are female, age range from 23 to 39 (31.3士4.8).	Recommendations for Balint group to help nurses adjust to psychological crisis and provide reference for psychological intervention for frontline nurses handling public health emergencies.
128	Mandarin (CH)	韦莹莹 et al. 2020	A qualitative study on the work experience of COVID-19 prevention and control among emergency nurses 急诊护理人员新型冠状病毒肺炎疫情防控工作体验的质性研究	2020	韦莹莹, 左霞, 陈月莉, & 赵霞. (2020). 急诊护理人员新型冠状病毒肺炎疫情防控工作体验的质性研究. 中西医结合护理 (中英文), 6(6), 38-41.	Yangzhou city, Jiangsu province, China	healthcare facilities	COVID-19	To understand the work experience of COVID-19 prevention and con- trol among emergency nurses，and provide strategic guidance for clinical caregivers to respond to public health emergencies in the future.	January to March 2020	Qualitative	face to face semi-structured in-depth interview					National team								16 nurses from a general hospital in Yangzhou city in Jiangsu province, 14 female and 2 male, age range from 26 to 38, 10 junior nurses and 6 senior nurses	To identify the emergency nurses needs during pandemic and give recommendations for hospital manager to better response the public health emergencies.
129	Mandarin (CH)	顾娟 and 姚惠萍 2020	Qualitative Research on the Perceptual Experience of the Post-90s Nurses Participated in the Fight Against COVID-19 Epidemic 90后护士在参与支援抗击新冠肺炎疫情中感知体验的质性研究	2020	顾娟, & 姚惠萍. (2020). 90 后护士在参与支援抗击新冠肺炎疫情中感知体验的质性研究. 浙江医学教育, 19(4), 26-28.	Hangzhou city, Zhejiang province, China	healthcare facilities	COVID-19	To understand the post-90s nurses'perception and experience in the proces of participating the fight against COVID19	February to March 2020	Qualitative	Semi-structured individual interview					National team								10 post-90s nurses from hospitals in Hangzhou citties, 3 male and 7 female, age range from 24 to 30, 2 seinior nurses and 8 junior nurses.	To provide a basis for managers to propose targeted support strategies for post-90s nurses in pandemic period
130	Mandarin (CH)	黄丽芳 et al. 2020	Nursing experience of participation in coronavirus disease 2019 treatment:a qualitative study 一线护士参与新型冠状病毒肺炎患者救治工作体验的质性研究	2020	黄丽芳, 万欢, 胡霞红, 罗兰, 谷家仪, & 龚放华. (2020). 一线护士参与新型冠状病毒肺炎患者救治工作体验的质性研究. 中华护理杂志.	Changsha city, Hunan province, China	healthcare facilities	COVID-19	To understand the nursing experience of participating in coronavirus diease 2019 (COVID- 19) treatment，and to provide reference for developing and improving the emergency management plan for major public health events.	January to February 2020	Qualitative	semi-structured interviews					National team								10 nurses fron a general hospital in Changsha city Hunan province of China, 4 male and 6 female, age range from 23 to 32.	To provide reference for developing and improving the emergency management plan for major public health events.
131	Mandarin (CH)	王颖 et al. 2020	Experiences of medical staff in COVID - 19 prevention and control: A qualitative study 抗击新型冠状病毒肺炎疫情一线医护人员真实体验质性研究	2020	王颖, 江智霞, 邓佳佳, 傅小云, 陈芳, 黄迪, 张芳, & 张习莹. (2020). 抗击新型冠状病毒肺炎疫情一线医护人员真实体验质性研究. 遵义医科大学学报.	Guizhou province, China	healthcare facilities	COVID-19	To investigate the real experience of frontline medical staff involved in the prevention and control of COVID - 19，and further provide references for implementing better improvement measures.	28 January to 8 February 2020 11 days	Qualitative	semi-structured interviews					National team								10 medical workers who are participated in supporting COVID-19 management in Jiangjunshan hospital in Guizhou province, China. 3 doctors and 7 nurses, 4 work in ICU, 1 work in emergency ward, 4 work in infectiours ward. 1 male and 9 female, age range from 24 to 49, average age is ( 32. 58 ± 6. 93) .	Recommendations for public health emergency manegemant based on medical workers experiences.
132	Mandarin (CH)	张利峰 et al. 2020	Aqualitativestudyofthebariersandsolvingrecommendationsforinfectiousdiseasespreventionandmanagementpracticeinpublickin- dergartensinGuangzhou 广州市公立幼儿园传染病管理实践面临困境与对策的质性研究	2020	张利峰, 秦秀群, 陈诗颖, 张凝凝, & 谭玉琴. (2020). 广州市公立幼儿园传染病管理实践面临困境与对策的质性研究. 全科护理, 18(21), 2630-2634.	Guangzhou city, Guangdong province China	school	Infectious Diseases	To explore the bariers and countermeasures in implementation of infectious diseases prevention and management in public kindergartens in Guangzhou, and provide references for further intervention.	November 2018 to March 2019 About 5 months	Qualitative	individual semi-structured indepth interviews					National team								26 key infromants including principals,healthcare teachers and teachers from five public kindergartens in Guangzhou. 5 principals or vice principals, 8 healthcare teachers and 13 teachers, 24 female and 2 male, age range from 22 to 48.	To improve the efectivenes of the infectious diseases prevention and control in public kindergartens
133	Mandarin (CH)	梁艺 et al. 2017	Construction of Evaluation Index System for Public Health Emergency Preparedness Capacity of Provincial Disease Control Institutions 省级疾控机构公共卫生应急准备能力评估指标体系构建	2017	梁艺, 王晓南, 官旭华, 郑立国, & 童叶青. (2017). 省级疾控机构公共卫生应急准备能力评估指标体系构建. 中国卫生事业管理(12), 888-891.	Hubei province, China	healthcare facilities	Public health emergency	To establish a evaluation index system using a set of indicators to evaluate provincial CDC’S prepare a- bility for public health emergency.	Februay to July 2017 About 6 months	Delphi	group discussion					National team								18 public health emergency experts. 5 people from Epidemiology, 4 from Health Management, 4 from Disease Prevention and Control, 3 from Clinical Medical, 2 from Health Supervision.	Comprehensively evaluate the public health emergency response managemet capacity of Hubei provincial diseases control and prevention institutions.
134	Mandarin (CH)	江亚洲 and 郁建兴 2020	Combination of policy tools in the management of major public health crises-text analysis based on the central budget for the prevention and control of the COVID-19 重大公共卫生危机治理中的政策工具组合运用——基于中央层面新冠疫情防控政策的文本分析	2020	江亚洲, & 郁建兴. (2020). 重大公共卫生危机治理中的政策工具组合运用——基于中央层面新冠疫情防控政策的文本分析. 公共管理学报, 17(4), 1-9,163.	China	government policy	COVID-19	To summarry the Chinese government policy tools in COVID-19 public health emergency	20 January to 5th April 2020	Qualitative	Content analysis					National team								376 policy texts from government official of 64 government department	Fristly, improving the policy tool category research in major public health crisis management; Secondly, building the analysis model of policy tools combination to manage major public health emergency. The ariticle may have some policy significance.
135	Mandarin (CH)	汤丰榕 et al. 2020	A qualitative study on the influencing factors of sleep disorders in medical staff under the COVID-19 epidemic 新型冠状病毒肺炎疫情下医护人员睡眠障碍影响因素的质性研究	2020	汤丰榕, 陈水凤, 赖星海, 赵贯金, 郑燕云, 崔健, & 邱俐倩. (2020). 新型冠状病毒肺炎疫情下医护人员睡眠障碍影响因素的质性研究. 中西医结合护理 (中英文), 6(3), 29-32.	Wuhan, China	heathcare facilities	COVID-19	To investigate the potential reasons of sleep disorders of medical staff under the epidemic situation of COVID-19，and to provide reference for improving their sleep quality.	26 January to 14 March 2020 48 days	Qualitative	Semi-structured interview via Wechat video online					National team								10 medical staffs orginated from Fujian province, suffering from sleep disorder and who participated in the prevention and treatment under the epidemic situation of COVID-19, age range from 28 to 40, 1 doctor and 9 nurses.	To provide reference for improving frontline medical workers sleep quality.
136	Mandarin (CH)	潘尧云 et al. 2020	A Qualitative Study on the Psychological Experience of Febrile Patients with Fever during the Outbreak of New Coronavirus Pneumonia 新型冠状病毒肺炎疫情期间发热留观患者心理体验的质性研究	2020	潘尧云, 王光来, & 张欣. (2020). 新型冠状病毒肺炎疫情期间发热留观患者心理体验的质性研究. 浙江中医药大学学报, 44(8), 815-817, 824.	Jinan city, Shandong province, China	heathcare facilities	COVID-19	To investigate the psychological experience of patients with fever during the outbreak of new coronavirus pneumonia and to further improve the patients' experience and nursing service.	10 to 17 February 2020	Qualitative	semi-structured interviews					National team								10 patients of fever clinic, 7 male and 3 female, age range from 15 to 67, average age is (38.1±16.9). All interviewees finished a PCR test and result is negative.	Recommendations for hospital better management on patiens experience during COVID-19.
137	Mandarin (CH)	熊倩 et al. 2020	Trainning needs of infectious public health event of emergency nurses during COVID-19: a qualitative study新型冠状病毒肺炎疫情下应急护士的传染性公共卫生事件培训需求质性研究	2020	熊倩, 何琳, 胡琳娟, & 刘建英. (2020). 新型冠状病毒肺炎疫情下应急护士的传染性公共卫生事件培训需求质性研究. 广西医学.	Deyang city, Sichuan province, China	healthcare facilities	COVID-19	To identify the trainning needs of emergency nurse team during infectious public health emergency.	January to February 2020	Qualitative	semi-structured indepth telephone interviews					National team								10 emergency nurses of a designated hospital to accept COVID-19 patentis, 3 of them are nurse manager, 1 male and 12 female, age range from 26 to 47.	To identify the trainning needs of emergency nurse team of infectious public health emergency and better management of them.
138	Mandarin (CH)	王利维 et al. 2020	Psychological experiences of family members of children with fever during corona virus diseases 2019 epidemic: a qualitative study 新型冠状病毒肺炎疫情期间发热就医患儿家属心理体验的质性研究	2020	王利维, 王滢, 马燕, & 明星. (2020). 新型冠状病毒肺炎疫情期间发热就医患儿家属心理体验的质性研究. 教育生物学杂志, 8(3), 167.	Shanghai, China	healthcare facilities	COVID-19	To understand the real psychological experience of family members of children with fever hospitalized in Department of Pediatric Pulmonology, Xinhua Hospital, during COVID-19 epidemic.	25 January to 22 February 2020 28 days	Qualitative	semi-structured Indepth interview					National team								22 interviews with 12 family members of hospitalized children, 4 male (fathers) and 8 femle (mothers), age range 22 to 44, 6 people came from Shanghai, 6 people from other places.	To provide reference for psychological intervention strategies and improvement of medical treatment process.
